# Supplementary material for: 5-Methyl-1,2,3,3a-tetra­hydro­benzo[e]pyrrolo­[2,1-b][1,3]oxazepin-10(5H)-one
Source: Acta Crystallogr Sect E Struct Rep Online. 2011 Jul 9;67(Pt 8):o1969. doi: 10.1107/S160053681102647X (PMC3213428; doi:10.1107/S160053681102647X)
Supplement: Supplementary file 1 [file e-67-o1969-sup1.cif]

##############################################################################
#                                                                            #
# This CIF contains the data in a paper accepted for publication in          #
# Acta Crystallographica Section E. It conforms to the requirements of       #
# Notes for Authors for Acta Crystallographica Section E, and has been       #
# peer reviewed under the auspices of the IUCr Commission on Journals.       #
#                                                                            #
# Full details of the Crystallographic Information File format               #
# are given in the paper "The Crystallographic Information File (CIF):       #
# a New Standard Archive File for Crystallography" by S. R. Hall, F. H.      #
# Allen and I. D. Brown [Acta Cryst. (1991), A47, 655-685].                  #
#                                                                            #
# The current version of the core CIF dictionary is obtainable from          #
# ftp://ftp.iucr.org/pub/cif_core.dic.                                       #
#                                                                            #
# Software is freely available for graphical display of the structure(s)     #
# in this CIF. For information consult the CIF software page                 #
# http://www.iucr.org/resources/cif/software.                                #
#                                                                            #
# This file may be used for bona fide research purposes within the           #
# scientific community so long as proper attribution is given to the journal # 
# article from which it was obtained.                                        #
#                                                                            #
##############################################################################
data_I
_audit_creation_method     SHELXL-97
_chemical_name_systematic
;\
5-methyl-1,2,3,3a-tetrahydrobenzo[<i>e</i>]pyrrolo[2,1-<i>b</i>][1,3]oxazepin-
10(5<i>H</i>)-one
;
_chemical_name_common     ?
_chemical_formula_moiety     'C13 H15 N O2'
_chemical_formula_sum     'C13 H15 N O2'
_chemical_formula_iupac     'C13 H15 N O2'
_chemical_formula_weight     217.26
_chemical_melting_point     ?
_symmetry_cell_setting     orthorhombic
_symmetry_space_group_name_H-M     'P 21 21 21'
_symmetry_space_group_name_Hall     'P 2ac 2ab'
loop_
    _symmetry_equiv_pos_as_xyz
    'x, y, z'
    '-x+1/2, -y, z+1/2'
    '-x, y+1/2, -z+1/2'
    'x+1/2, -y+1/2, -z'
_cell_length_a     10.410(4)
_cell_length_b     12.688(5)
_cell_length_c     17.124(7)
_cell_angle_alpha     90.00
_cell_angle_beta     90.00
_cell_angle_gamma     90.00
_cell_volume     2261.8(15)
_cell_formula_units_Z     8
_cell_measurement_reflns_used     7042
_cell_measurement_theta_min     2.2872
_cell_measurement_theta_max     27.4855
_cell_measurement_temperature     296(2)
_exptl_crystal_description     'Prism'
_exptl_crystal_colour     'Colourless'
_exptl_crystal_size_max     0.23
_exptl_crystal_size_mid     0.20
_exptl_crystal_size_min     0.18
_exptl_crystal_density_diffrn     1.276
_exptl_crystal_density_meas     ?
_exptl_crystal_density_method     'not measured'
_exptl_crystal_F_000     928
_exptl_absorpt_coefficient_mu     0.086
_exptl_absorpt_correction_type     multi-scan
_exptl_absorpt_process_details     '(SADABS; Sheldrick, 1996)'
_exptl_absorpt_correction_T_min     .97
_exptl_absorpt_correction_T_max     .99
_exptl_special_details     ?
_diffrn_ambient_temperature     296(2)
_diffrn_radiation_type     MoK\a
_diffrn_radiation_wavelength     0.71073
_diffrn_radiation_source     'fine-focus sealed tube'
_diffrn_radiation_monochromator     graphite
_diffrn_measurement_device_type     'Rigaku SCXmini'
_diffrn_measurement_method     '\w scans'
_diffrn_detector_area_resol_mean     ?
_diffrn_reflns_number     19530
_diffrn_reflns_av_R_equivalents     0.0739
_diffrn_reflns_av_sigmaI/netI     0.0464
_diffrn_reflns_theta_min     3.21
_diffrn_reflns_theta_max     27.47
_diffrn_reflns_theta_full     27.47
_diffrn_measured_fraction_theta_max     0.996
_diffrn_measured_fraction_theta_full     0.996
_diffrn_reflns_limit_h_min     -13
_diffrn_reflns_limit_h_max     13
_diffrn_reflns_limit_k_min     -16
_diffrn_reflns_limit_k_max     11
_diffrn_reflns_limit_l_min     -22
_diffrn_reflns_limit_l_max     22
_diffrn_standards_number     0
_diffrn_standards_interval_count     0
_diffrn_standards_interval_time     0
_diffrn_standards_decay_%     0
_refine_special_details
;
Refinement of <i>F</i>^2^ against ALL reflections. The weighted <i>R</i>-factor
<i>wR</i> and goodness of fit <i>S</i> are based on <i>F</i>^2^, conventional
<i>R</i>-factors <i>R</i> are based on <i>F</i>, with <i>F</i> set to zero for
negative <i>F</i>^2^. The threshold expression of <i>F</i>^2^ >
\s(<i>F</i>^2^) is used only for calculating <i>R</i>-factors(gt) <i>etc</i>.
and is not relevant to the choice of reflections for refinement.
<i>R</i>-factors based on <i>F</i>^2^ are statistically about twice as large
as those based on <i>F</i>, and <i>R</i>- factors based on ALL data will be
even larger.
;
_reflns_number_total     2918
_reflns_number_gt     2555
_reflns_threshold_expression     I>2\s(I)
_refine_ls_structure_factor_coef     Fsqd
_refine_ls_matrix_type     full
_refine_ls_R_factor_all     0.0602
_refine_ls_R_factor_gt     0.0483
_refine_ls_wR_factor_gt     0.0999
_refine_ls_wR_factor_ref     0.1082
_refine_ls_goodness_of_fit_ref     0.985
_refine_ls_restrained_S_all     0.985
_refine_ls_number_reflns     2918
_refine_ls_number_parameters     291
_refine_ls_number_restraints     0
_refine_ls_hydrogen_treatment     constr
_refine_ls_weighting_scheme     calc
_refine_ls_weighting_details
         'calc w=1/[\s^2^(Fo^2^)+(0.0595P)^2^+0.0000P] where P=(Fo^2^+2Fc^2^)/3'
_atom_sites_solution_hydrogens     geom
_atom_sites_solution_primary     direct
_atom_sites_solution_secondary     difmap
_refine_ls_shift/su_max     0.000
_refine_ls_shift/su_mean     0.000
_refine_diff_density_max     0.419
_refine_diff_density_min     -0.392
_refine_ls_extinction_method     'SHELXL97 (Sheldrick, 2008)'
_refine_ls_extinction_coef     0.026(3)
_refine_ls_extinction_expression
                                  'Fc^*^=kFc[1+0.001xFc^2^\l^3^/sin(2\q)]^-1/4^'
_refine_ls_abs_structure_details     ?
_refine_ls_abs_structure_Flack     ?
loop_
    _atom_type_symbol
    _atom_type_description
    _atom_type_scat_dispersion_real
    _atom_type_scat_dispersion_imag
    _atom_type_scat_source
    'C' 'C' 0.0033 0.0016
                         'International Tables Vol C Tables 4.2.6.8 and 6.1.1.4'
    'H' 'H' 0.0000 0.0000
                         'International Tables Vol C Tables 4.2.6.8 and 6.1.1.4'
    'N' 'N' 0.0061 0.0033
                         'International Tables Vol C Tables 4.2.6.8 and 6.1.1.4'
    'O' 'O' 0.0106 0.0060
                         'International Tables Vol C Tables 4.2.6.8 and 6.1.1.4'
_computing_data_collection     'CrystalClear (Rigaku, 2005)'
_computing_cell_refinement     'CrystalClear (Rigaku, 2005)'
_computing_data_reduction     'CrystalClear (Rigaku, 2005)'
_computing_structure_solution     'SHELXS97 (Sheldrick, 2008)'
_computing_structure_refinement     'SHELXL97 (Sheldrick, 2008)'
_computing_molecular_graphics     'DIAMOND (Brandenburg & Putz, 2005)'
_computing_publication_material     'SHELXL97 (Sheldrick, 2008)'
loop_
    _atom_site_type_symbol
    _atom_site_label
    _atom_site_fract_x
    _atom_site_fract_y
    _atom_site_fract_z
    _atom_site_U_iso_or_equiv
    _atom_site_adp_type
    _atom_site_calc_flag
    _atom_site_refinement_flags
    _atom_site_occupancy
    _atom_site_symmetry_multiplicity
    _atom_site_disorder_assembly
    _atom_site_disorder_group
    O O1 0.23788(19) 0.54319(13) 0.26755(12) 0.0777(6) Uani d . 1 1 . .
    O O2 0.37121(17) 0.22737(13) 0.22168(10) 0.0620(5) Uani d . 1 1 . .
    O O3 0.03656(17) 0.37491(12) 0.02903(10) 0.0593(4) Uani d . 1 1 . .
    O O4 0.09595(19) 0.70473(12) -0.01621(11) 0.0678(5) Uani d . 1 1 . .
    N N1 0.37387(19) 0.40475(15) 0.26863(11) 0.0521(5) Uani d . 1 1 . .
    N N2 0.01054(19) 0.56105(15) 0.04280(11) 0.0522(5) Uani d . 1 1 . .
    C C1 0.1473(2) 0.37156(18) 0.28097(13) 0.0507(5) Uani d . 1 1 . .
    C C2 0.0459(3) 0.3994(2) 0.33027(14) 0.0626(6) Uani d . 1 1 . .
    H H2A 0.0492 0.4629 0.3573 0.075 Uiso calc R 1 1 . .
    C C3 -0.0590(3) 0.3341(2) 0.33938(17) 0.0734(8) Uani d . 1 1 . .
    H H3A -0.1249 0.3524 0.3734 0.088 Uiso calc R 1 1 . .
    C C4 -0.0649(3) 0.2418(3) 0.29778(17) 0.0772(8) Uani d . 1 1 . .
    H H4A -0.1361 0.1980 0.3029 0.093 Uiso calc R 1 1 . .
    C C5 0.0341(3) 0.2136(2) 0.24836(16) 0.0674(7) Uani d . 1 1 . .
    H H5A 0.0281 0.1509 0.2204 0.081 Uiso calc R 1 1 . .
    C C6 0.1429(2) 0.27645(18) 0.23933(13) 0.0525(5) Uani d . 1 1 . .
    C C7 0.2558(2) 0.44788(18) 0.27247(13) 0.0538(5) Uani d . 1 1 . .
    C C8 0.2520(3) 0.24980(19) 0.18309(14) 0.0583(6) Uani d . 1 1 . .
    H H8A 0.2657 0.3111 0.1493 0.070 Uiso calc R 1 1 . .
    C C9 0.2278(3) 0.1548(2) 0.13068(18) 0.0870(10) Uani d . 1 1 . .
    H H9A 0.3007 0.1439 0.0973 0.104 Uiso calc R 1 1 . .
    H H9B 0.1529 0.1673 0.0993 0.104 Uiso calc R 1 1 . .
    H H9C 0.2145 0.0933 0.1624 0.104 Uiso calc R 1 1 . .
    C C10 0.4018(2) 0.29467(18) 0.28521(14) 0.0535(6) Uani d . 1 1 . .
    H H10A 0.3571 0.2718 0.3326 0.064 Uiso calc R 1 1 . .
    C C11 0.5462(3) 0.2946(2) 0.29797(15) 0.0670(7) Uani d . 1 1 . .
    H H11A 0.5840 0.2288 0.2806 0.080 Uiso calc R 1 1 . .
    H H11B 0.5669 0.3052 0.3526 0.080 Uiso calc R 1 1 . .
    C C12 0.5938(3) 0.3866(2) 0.24849(17) 0.0748(8) Uani d . 1 1 . .
    H H12A 0.6746 0.4135 0.2684 0.090 Uiso calc R 1 1 . .
    H H12B 0.6056 0.3653 0.1946 0.090 Uiso calc R 1 1 . .
    C C13 0.4909(3) 0.4675(2) 0.25502(16) 0.0635(6) Uani d . 1 1 . .
    H H13A 0.5073 0.5149 0.2983 0.076 Uiso calc R 1 1 . .
    H H13B 0.4839 0.5083 0.2073 0.076 Uiso calc R 1 1 . .
    C C14 0.2354(2) 0.55960(15) 0.01113(11) 0.0448(5) Uani d . 1 1 . .
    C C15 0.3450(2) 0.61538(18) 0.03210(13) 0.0531(6) Uani d . 1 1 . .
    H H15A 0.3389 0.6869 0.0435 0.064 Uiso calc R 1 1 . .
    C C16 0.4622(3) 0.56595(19) 0.03615(15) 0.0590(6) Uani d . 1 1 . .
    H H16A 0.5352 0.6035 0.0506 0.071 Uiso calc R 1 1 . .
    C C17 0.4708(2) 0.4595(2) 0.01856(14) 0.0591(6) Uani d . 1 1 . .
    H H17A 0.5496 0.4252 0.0221 0.071 Uiso calc R 1 1 . .
    C C18 0.3631(2) 0.40425(18) -0.00418(14) 0.0536(5) Uani d . 1 1 . .
    H H18A 0.3705 0.3332 -0.0166 0.064 Uiso calc R 1 1 . .
    C C19 0.2441(2) 0.45249(16) -0.00882(12) 0.0449(5) Uani d . 1 1 . .
    C C20 0.1086(2) 0.61564(17) 0.01078(13) 0.0494(5) Uani d . 1 1 . .
    C C21 0.1226(2) 0.39619(18) -0.03595(14) 0.0540(6) Uani d . 1 1 . .
    H H21A 0.0775 0.4439 -0.0717 0.065 Uiso calc R 1 1 . .
    C C22 0.1428(3) 0.2944(2) -0.07828(17) 0.0746(8) Uani d . 1 1 . .
    H H22A 0.0612 0.2663 -0.0940 0.090 Uiso calc R 1 1 . .
    H H22B 0.1851 0.2452 -0.0444 0.090 Uiso calc R 1 1 . .
    H H22C 0.1950 0.3066 -0.1236 0.090 Uiso calc R 1 1 . .
    C C23 -0.1212(2) 0.6019(2) 0.04741(17) 0.0662(7) Uani d . 1 1 . .
    H H23A -0.1548 0.6176 -0.0041 0.079 Uiso calc R 1 1 . .
    H H23B -0.1251 0.6650 0.0793 0.079 Uiso calc R 1 1 . .
    C C24 -0.1937(3) 0.5125(2) 0.0848(2) 0.0869(10) Uani d . 1 1 . .
    H H24A -0.2595 0.5395 0.1196 0.104 Uiso calc R 1 1 . .
    H H24B -0.2344 0.4691 0.0453 0.104 Uiso calc R 1 1 . .
    C C25 -0.0971(3) 0.4498(2) 0.12943(16) 0.0693(7) Uani d . 1 1 . .
    H H25A -0.1232 0.3766 0.1332 0.083 Uiso calc R 1 1 . .
    H H25B -0.0862 0.4779 0.1817 0.083 Uiso calc R 1 1 . .
    C C26 0.0263(2) 0.46025(18) 0.08272(13) 0.0533(5) Uani d . 1 1 . .
    H H26A 0.1009 0.4622 0.1176 0.064 Uiso calc R 1 1 . .
loop_
    _atom_site_aniso_label
    _atom_site_aniso_U_11
    _atom_site_aniso_U_22
    _atom_site_aniso_U_33
    _atom_site_aniso_U_12
    _atom_site_aniso_U_13
    _atom_site_aniso_U_23
    O1 0.0809(13) 0.0451(10) 0.1070(15) 0.0058(9) -0.0035(12) -0.0016(10)
    O2 0.0678(11) 0.0560(9) 0.0622(10) 0.0146(8) -0.0134(9) -0.0095(8)
    O3 0.0592(10) 0.0500(9) 0.0688(10) -0.0100(8) 0.0036(8) 0.0016(7)
    O4 0.0801(12) 0.0481(9) 0.0753(11) 0.0147(8) 0.0024(10) 0.0140(8)
    N1 0.0540(11) 0.0476(10) 0.0548(11) -0.0012(8) -0.0003(9) 0.0018(8)
    N2 0.0474(11) 0.0525(11) 0.0567(11) 0.0062(8) -0.0044(8) 0.0079(9)
    C1 0.0525(13) 0.0529(12) 0.0467(11) 0.0061(10) -0.0077(10) 0.0023(10)
    C2 0.0630(16) 0.0695(16) 0.0552(13) 0.0061(13) -0.0069(12) -0.0021(12)
    C3 0.0585(17) 0.097(2) 0.0652(17) -0.0001(16) -0.0028(13) 0.0068(15)
    C4 0.0639(17) 0.091(2) 0.0769(19) -0.0153(16) -0.0126(15) 0.0127(16)
    C5 0.0754(19) 0.0584(14) 0.0684(15) -0.0086(13) -0.0205(14) 0.0023(12)
    C6 0.0608(14) 0.0487(12) 0.0480(12) 0.0023(10) -0.0131(10) 0.0027(9)
    C7 0.0616(15) 0.0482(13) 0.0516(12) 0.0015(11) -0.0053(11) -0.0029(10)
    C8 0.0725(17) 0.0528(13) 0.0495(12) 0.0060(12) -0.0113(12) -0.0018(9)
    C9 0.106(3) 0.0815(19) 0.0736(18) 0.004(2) -0.0170(18) -0.0301(15)
    C10 0.0611(14) 0.0525(13) 0.0469(12) 0.0028(11) -0.0067(11) 0.0017(10)
    C11 0.0612(16) 0.0827(19) 0.0571(15) 0.0086(14) -0.0092(12) -0.0003(13)
    C12 0.0594(16) 0.086(2) 0.0786(18) -0.0076(15) 0.0072(14) -0.0154(16)
    C13 0.0668(16) 0.0638(15) 0.0599(13) -0.0108(12) 0.0080(12) -0.0059(11)
    C14 0.0531(12) 0.0396(10) 0.0418(10) -0.0011(9) -0.0011(9) 0.0024(8)
    C15 0.0600(15) 0.0437(12) 0.0556(13) -0.0056(10) -0.0052(11) 0.0003(10)
    C16 0.0544(14) 0.0601(15) 0.0626(14) -0.0112(12) -0.0070(12) 0.0044(11)
    C17 0.0470(13) 0.0639(14) 0.0665(14) 0.0035(12) 0.0003(11) 0.0066(12)
    C18 0.0600(14) 0.0414(11) 0.0593(13) 0.0031(10) 0.0024(11) 0.0002(10)
    C19 0.0501(12) 0.0407(10) 0.0441(10) -0.0034(9) -0.0009(9) 0.0014(8)
    C20 0.0565(13) 0.0462(12) 0.0454(11) 0.0019(10) -0.0035(10) 0.0006(9)
    C21 0.0592(14) 0.0493(12) 0.0536(13) -0.0088(11) -0.0052(11) -0.0016(10)
    C22 0.091(2) 0.0621(16) 0.0712(17) -0.0203(15) -0.0019(15) -0.0138(13)
    C23 0.0501(14) 0.0775(17) 0.0710(16) 0.0133(13) -0.0096(12) 0.0073(14)
    C24 0.0487(16) 0.103(2) 0.109(2) 0.0010(16) 0.0019(17) 0.0183(19)
    C25 0.0567(16) 0.0806(18) 0.0707(16) 0.0025(14) 0.0090(13) 0.0142(15)
    C26 0.0525(13) 0.0550(13) 0.0525(12) -0.0013(11) -0.0036(10) 0.0074(10)
_geom_special_details
;
All e.s.d.'s (except the e.s.d. in the dihedral angle between two l.s. planes)
are estimated using the full covariance matrix. The cell e.s.d.'s are taken
into account individually in the estimation of e.s.d.'s in distances, angles
and torsion angles; correlations between e.s.d.'s in cell parameters are only
used when they are defined by crystal symmetry. An approximate (isotropic)
treatment of cell e.s.d.'s is used for estimating e.s.d.'s involving l.s.
planes.
;
loop_
    _geom_bond_atom_site_label_1
    _geom_bond_atom_site_label_2
    _geom_bond_site_symmetry_2
    _geom_bond_distance
    _geom_bond_publ_flag
    O1 C7 . 1.226(3) ?
    O2 C10 . 1.419(3) ?
    O2 C8 . 1.434(3) ?
    O3 C26 . 1.424(3) ?
    O3 C21 . 1.453(3) ?
    O4 C20 . 1.228(3) ?
    N1 C7 . 1.347(3) ?
    N1 C10 . 1.455(3) ?
    N1 C13 . 1.474(3) ?
    N2 C20 . 1.350(3) ?
    N2 C26 . 1.459(3) ?
    N2 C23 . 1.468(3) ?
    C1 C2 . 1.397(3) ?
    C1 C6 . 1.402(3) ?
    C1 C7 . 1.495(3) ?
    C2 C3 . 1.380(4) ?
    C2 H2A . 0.9300 ?
    C3 C4 . 1.372(4) ?
    C3 H3A . 0.9300 ?
    C4 C5 . 1.381(4) ?
    C4 H4A . 0.9300 ?
    C5 C6 . 1.394(4) ?
    C5 H5A . 0.9300 ?
    C6 C8 . 1.527(3) ?
    C8 C9 . 1.524(3) ?
    C8 H8A . 0.9800 ?
    C9 H9A . 0.9600 ?
    C9 H9B . 0.9600 ?
    C9 H9C . 0.9600 ?
    C10 C11 . 1.519(4) ?
    C10 H10A . 0.9800 ?
    C11 C12 . 1.525(4) ?
    C11 H11A . 0.9700 ?
    C11 H11B . 0.9700 ?
    C12 C13 . 1.488(4) ?
    C12 H12A . 0.9700 ?
    C12 H12B . 0.9700 ?
    C13 H13A . 0.9700 ?
    C13 H13B . 0.9700 ?
    C14 C15 . 1.390(3) ?
    C14 C19 . 1.404(3) ?
    C14 C20 . 1.499(3) ?
    C15 C16 . 1.374(3) ?
    C15 H15A . 0.9300 ?
    C16 C17 . 1.387(3) ?
    C16 H16A . 0.9300 ?
    C17 C18 . 1.379(3) ?
    C17 H17A . 0.9300 ?
    C18 C19 . 1.384(3) ?
    C18 H18A . 0.9300 ?
    C19 C21 . 1.526(3) ?
    C21 C22 . 1.495(3) ?
    C21 H21A . 0.9800 ?
    C22 H22A . 0.9600 ?
    C22 H22B . 0.9600 ?
    C22 H22C . 0.9600 ?
    C23 C24 . 1.506(4) ?
    C23 H23A . 0.9700 ?
    C23 H23B . 0.9700 ?
    C24 C25 . 1.492(4) ?
    C24 H24A . 0.9700 ?
    C24 H24B . 0.9700 ?
    C25 C26 . 1.519(3) ?
    C25 H25A . 0.9700 ?
    C25 H25B . 0.9700 ?
    C26 H26A . 0.9800 ?
loop_
    _geom_angle_atom_site_label_1
    _geom_angle_atom_site_label_2
    _geom_angle_atom_site_label_3
    _geom_angle_site_symmetry_1
    _geom_angle_site_symmetry_3
    _geom_angle
    _geom_angle_publ_flag
    C10 O2 C8 . . 115.35(17) ?
    C26 O3 C21 . . 113.53(16) ?
    C7 N1 C10 . . 124.3(2) ?
    C7 N1 C13 . . 122.85(19) ?
    C10 N1 C13 . . 112.6(2) ?
    C20 N2 C26 . . 123.71(19) ?
    C20 N2 C23 . . 123.17(19) ?
    C26 N2 C23 . . 112.89(19) ?
    C2 C1 C6 . . 120.1(2) ?
    C2 C1 C7 . . 117.7(2) ?
    C6 C1 C7 . . 122.2(2) ?
    C3 C2 C1 . . 120.9(2) ?
    C3 C2 H2A . . 119.5 ?
    C1 C2 H2A . . 119.5 ?
    C4 C3 C2 . . 119.3(3) ?
    C4 C3 H3A . . 120.3 ?
    C2 C3 H3A . . 120.3 ?
    C3 C4 C5 . . 120.4(3) ?
    C3 C4 H4A . . 119.8 ?
    C5 C4 H4A . . 119.8 ?
    C4 C5 C6 . . 121.7(3) ?
    C4 C5 H5A . . 119.1 ?
    C6 C5 H5A . . 119.1 ?
    C5 C6 C1 . . 117.5(2) ?
    C5 C6 C8 . . 123.2(2) ?
    C1 C6 C8 . . 119.1(2) ?
    O1 C7 N1 . . 122.4(2) ?
    O1 C7 C1 . . 122.0(2) ?
    N1 C7 C1 . . 115.5(2) ?
    O2 C8 C9 . . 104.9(2) ?
    O2 C8 C6 . . 113.38(18) ?
    C9 C8 C6 . . 115.0(2) ?
    O2 C8 H8A . . 107.7 ?
    C9 C8 H8A . . 107.7 ?
    C6 C8 H8A . . 107.7 ?
    C8 C9 H9A . . 109.5 ?
    C8 C9 H9B . . 109.5 ?
    H9A C9 H9B . . 109.5 ?
    C8 C9 H9C . . 109.5 ?
    H9A C9 H9C . . 109.5 ?
    H9B C9 H9C . . 109.5 ?
    O2 C10 N1 . . 112.53(18) ?
    O2 C10 C11 . . 109.4(2) ?
    N1 C10 C11 . . 103.1(2) ?
    O2 C10 H10A . . 110.5 ?
    N1 C10 H10A . . 110.5 ?
    C11 C10 H10A . . 110.5 ?
    C10 C11 C12 . . 104.0(2) ?
    C10 C11 H11A . . 111.0 ?
    C12 C11 H11A . . 111.0 ?
    C10 C11 H11B . . 111.0 ?
    C12 C11 H11B . . 111.0 ?
    H11A C11 H11B . . 109.0 ?
    C13 C12 C11 . . 104.6(2) ?
    C13 C12 H12A . . 110.8 ?
    C11 C12 H12A . . 110.8 ?
    C13 C12 H12B . . 110.8 ?
    C11 C12 H12B . . 110.8 ?
    H12A C12 H12B . . 108.9 ?
    N1 C13 C12 . . 103.6(2) ?
    N1 C13 H13A . . 111.0 ?
    C12 C13 H13A . . 111.0 ?
    N1 C13 H13B . . 111.0 ?
    C12 C13 H13B . . 111.0 ?
    H13A C13 H13B . . 109.0 ?
    C15 C14 C19 . . 120.2(2) ?
    C15 C14 C20 . . 118.83(19) ?
    C19 C14 C20 . . 120.99(19) ?
    C16 C15 C14 . . 120.7(2) ?
    C16 C15 H15A . . 119.7 ?
    C14 C15 H15A . . 119.7 ?
    C15 C16 C17 . . 119.4(2) ?
    C15 C16 H16A . . 120.3 ?
    C17 C16 H16A . . 120.3 ?
    C18 C17 C16 . . 120.3(2) ?
    C18 C17 H17A . . 119.9 ?
    C16 C17 H17A . . 119.9 ?
    C17 C18 C19 . . 121.3(2) ?
    C17 C18 H18A . . 119.4 ?
    C19 C18 H18A . . 119.4 ?
    C18 C19 C14 . . 118.16(19) ?
    C18 C19 C21 . . 123.6(2) ?
    C14 C19 C21 . . 118.27(19) ?
    O4 C20 N2 . . 122.9(2) ?
    O4 C20 C14 . . 122.2(2) ?
    N2 C20 C14 . . 114.88(18) ?
    O3 C21 C22 . . 107.30(19) ?
    O3 C21 C19 . . 111.39(18) ?
    C22 C21 C19 . . 115.8(2) ?
    O3 C21 H21A . . 107.3 ?
    C22 C21 H21A . . 107.3 ?
    C19 C21 H21A . . 107.3 ?
    C21 C22 H22A . . 109.5 ?
    C21 C22 H22B . . 109.5 ?
    H22A C22 H22B . . 109.5 ?
    C21 C22 H22C . . 109.5 ?
    H22A C22 H22C . . 109.5 ?
    H22B C22 H22C . . 109.5 ?
    N2 C23 C24 . . 103.0(2) ?
    N2 C23 H23A . . 111.2 ?
    C24 C23 H23A . . 111.2 ?
    N2 C23 H23B . . 111.2 ?
    C24 C23 H23B . . 111.2 ?
    H23A C23 H23B . . 109.1 ?
    C25 C24 C23 . . 106.3(2) ?
    C25 C24 H24A . . 110.5 ?
    C23 C24 H24A . . 110.5 ?
    C25 C24 H24B . . 110.5 ?
    C23 C24 H24B . . 110.5 ?
    H24A C24 H24B . . 108.7 ?
    C24 C25 C26 . . 104.7(2) ?
    C24 C25 H25A . . 110.8 ?
    C26 C25 H25A . . 110.8 ?
    C24 C25 H25B . . 110.8 ?
    C26 C25 H25B . . 110.8 ?
    H25A C25 H25B . . 108.9 ?
    O3 C26 N2 . . 111.86(18) ?
    O3 C26 C25 . . 109.7(2) ?
    N2 C26 C25 . . 103.2(2) ?
    O3 C26 H26A . . 110.6 ?
    N2 C26 H26A . . 110.6 ?
    C25 C26 H26A . . 110.6 ?
loop_
    _geom_torsion_atom_site_label_1
    _geom_torsion_atom_site_label_2
    _geom_torsion_atom_site_label_3
    _geom_torsion_atom_site_label_4
    _geom_torsion_site_symmetry_1
    _geom_torsion_site_symmetry_2
    _geom_torsion_site_symmetry_3
    _geom_torsion_site_symmetry_4
    _geom_torsion
    _geom_torsion_publ_flag
    C6 C1 C2 C3 . . . . 0.6(3) ?
    C7 C1 C2 C3 . . . . 178.3(2) ?
    C1 C2 C3 C4 . . . . -1.7(4) ?
    C2 C3 C4 C5 . . . . 1.2(4) ?
    C3 C4 C5 C6 . . . . 0.4(4) ?
    C4 C5 C6 C1 . . . . -1.6(4) ?
    C4 C5 C6 C8 . . . . -177.7(2) ?
    C2 C1 C6 C5 . . . . 1.0(3) ?
    C7 C1 C6 C5 . . . . -176.6(2) ?
    C2 C1 C6 C8 . . . . 177.4(2) ?
    C7 C1 C6 C8 . . . . -0.3(3) ?
    C10 N1 C7 O1 . . . . 170.8(2) ?
    C13 N1 C7 O1 . . . . -2.6(3) ?
    C10 N1 C7 C1 . . . . -10.8(3) ?
    C13 N1 C7 C1 . . . . 175.8(2) ?
    C2 C1 C7 O1 . . . . -40.6(3) ?
    C6 C1 C7 O1 . . . . 137.2(2) ?
    C2 C1 C7 N1 . . . . 141.0(2) ?
    C6 C1 C7 N1 . . . . -41.2(3) ?
    C10 O2 C8 C9 . . . . -168.0(2) ?
    C10 O2 C8 C6 . . . . -41.7(3) ?
    C5 C6 C8 O2 . . . . -114.7(2) ?
    C1 C6 C8 O2 . . . . 69.2(3) ?
    C5 C6 C8 C9 . . . . 6.1(3) ?
    C1 C6 C8 C9 . . . . -170.0(2) ?
    C8 O2 C10 N1 . . . . -42.3(3) ?
    C8 O2 C10 C11 . . . . -156.2(2) ?
    C7 N1 C10 O2 . . . . 79.5(3) ?
    C13 N1 C10 O2 . . . . -106.5(2) ?
    C7 N1 C10 C11 . . . . -162.7(2) ?
    C13 N1 C10 C11 . . . . 11.3(3) ?
    O2 C10 C11 C12 . . . . 91.7(3) ?
    N1 C10 C11 C12 . . . . -28.2(3) ?
    C10 C11 C12 C13 . . . . 35.7(3) ?
    C7 N1 C13 C12 . . . . -175.2(2) ?
    C10 N1 C13 C12 . . . . 10.8(3) ?
    C11 C12 C13 N1 . . . . -28.2(3) ?
    C19 C14 C15 C16 . . . . -2.2(3) ?
    C20 C14 C15 C16 . . . . 177.4(2) ?
    C14 C15 C16 C17 . . . . 0.4(4) ?
    C15 C16 C17 C18 . . . . 1.2(4) ?
    C16 C17 C18 C19 . . . . -1.1(4) ?
    C17 C18 C19 C14 . . . . -0.7(3) ?
    C17 C18 C19 C21 . . . . 178.1(2) ?
    C15 C14 C19 C18 . . . . 2.3(3) ?
    C20 C14 C19 C18 . . . . -177.32(19) ?
    C15 C14 C19 C21 . . . . -176.5(2) ?
    C20 C14 C19 C21 . . . . 3.9(3) ?
    C26 N2 C20 O4 . . . . -173.0(2) ?
    C23 N2 C20 O4 . . . . 1.0(4) ?
    C26 N2 C20 C14 . . . . 6.5(3) ?
    C23 N2 C20 C14 . . . . -179.5(2) ?
    C15 C14 C20 O4 . . . . 43.3(3) ?
    C19 C14 C20 O4 . . . . -137.1(2) ?
    C15 C14 C20 N2 . . . . -136.3(2) ?
    C19 C14 C20 N2 . . . . 43.3(3) ?
    C26 O3 C21 C22 . . . . 169.6(2) ?
    C26 O3 C21 C19 . . . . 41.9(3) ?
    C18 C19 C21 O3 . . . . 106.7(2) ?
    C14 C19 C21 O3 . . . . -74.5(2) ?
    C18 C19 C21 C22 . . . . -16.2(3) ?
    C14 C19 C21 C22 . . . . 162.5(2) ?
    C20 N2 C23 C24 . . . . 178.4(2) ?
    C26 N2 C23 C24 . . . . -7.0(3) ?
    N2 C23 C24 C25 . . . . 24.1(3) ?
    C23 C24 C25 C26 . . . . -32.2(3) ?
    C21 O3 C26 N2 . . . . 45.1(3) ?
    C21 O3 C26 C25 . . . . 158.96(19) ?
    C20 N2 C26 O3 . . . . -79.9(3) ?
    C23 N2 C26 O3 . . . . 105.5(2) ?
    C20 N2 C26 C25 . . . . 162.3(2) ?
    C23 N2 C26 C25 . . . . -12.4(3) ?
    C24 C25 C26 O3 . . . . -92.5(3) ?
    C24 C25 C26 N2 . . . . 26.8(3) ?
loop_
    _geom_hbond_atom_site_label_D
    _geom_hbond_atom_site_label_H
    _geom_hbond_atom_site_label_A
    _geom_hbond_site_symmetry_A
    _geom_hbond_distance_DH
    _geom_hbond_distance_HA
    _geom_hbond_distance_DA
    _geom_hbond_angle_DHA
    C4 H4A O1 3_545 0.93 2.54 3.293(4) 139
    C16 H16A O4 4_565 0.93 2.58 3.243(3) 129
data_global
_journal_date_recd_electronic     2011-06-21
_journal_date_accepted     2011-07-04
_journal_name_full     'Acta Crystallographica, Section E'
_journal_year     2011
_journal_volume     67
_journal_issue      8
_journal_page_first     o1969
_journal_page_last     o1969
_journal_paper_category     QO
_journal_coeditor_code     FF2019
_publ_contact_author_name     'Rong-Hua Zhang'
_publ_contact_author_address
;
Chemistry Department,
Tongji University,
Shanghai 200092,
People's Republic of China
;
_publ_contact_author_email     'tj_zrh@163.com'
_publ_contact_author_fax     '8602165988570'
_publ_contact_author_phone     '8602165988570'
_publ_section_title
;\
5-Methyl-1,2,3,3a-tetrahydrobenzo[<i>e</i>]pyrrolo[2,1-<i>b</i>][1,3]oxazepin-\
10(5<i>H</i>)-one
;
loop_
    _publ_author_name
    _publ_author_footnote
    _publ_author_address
    'Jin, Yun-Zhou' .
;
Chemistry Department,
Tongji University,
Shanghai 200092,
People's Republic of China
;
    'Zhang, Rong-Hua' .
;
Chemistry Department,
Tongji University,
Shanghai 200092,
People's Republic of China
;
    'Fu, Da-Xu' .
;
Chemistry Department,
Tongji University,
Shanghai 200092,
People's Republic of China
;
    'Lv, Yao-Kang' .
;
Chemistry Department,
Tongji University,
Shanghai 200092,
People's Republic of China
;
