# Supplementary material for: 5-Methyl-1,2,3,3a-tetra­hydro­benzo[e]pyrrolo­[2,1-b][1,3]oxazepin-10(5H)-one
Source: Acta Crystallogr Sect E Struct Rep Online. 2011 Jul 9;67(Pt 8):o1969. doi: 10.1107/S160053681102647X (PMC3213428; doi:10.1107/S160053681102647X)
Supplement: Supplementary file 2 [file e-67-o1969-Isup2.hkl]

# 
# h,k,l, Fc-squared, Fo-squared, sigma(Fo-squared) and status flag 
# 
data_I
_shelx_title ' 19 in P2(1)2(1)2(1)' 
_shelx_refln_list_code          4 
_shelx_F_calc_maximum      278.16 
_exptl_crystal_F_000       928.00 
_reflns_d_resolution_high  0.7704 
 
loop_ 
 _symmetry_equiv_pos_as_xyz 
 'x, y, z' 
 '-x+1/2, -y, z+1/2' 
 '-x, y+1/2, -z+1/2' 
 'x+1/2, -y+1/2, -z' 
 
_cell_length_a    10.4102 
_cell_length_b    12.6881 
_cell_length_c    17.1237 
_cell_angle_alpha  90.000 
_cell_angle_beta   90.000 
_cell_angle_gamma  90.000 
 
_shelx_F_squared_multiplier     1.000 
 
loop_ 
 _refln_index_h 
 _refln_index_k 
 _refln_index_l 
 _refln_F_squared_calc 
 _refln_F_squared_meas 
 _refln_F_squared_sigma 
 _refln_observed_status 
   4   0   0      138.96      147.15      7.65 o 
   6   0   0      789.95      775.43     39.32 o 
   8   0   0     1861.80     1949.19     37.20 o 
  10   0   0      230.37      257.20     58.63 o 
  12   0   0       30.19       27.64     16.35 o 
   1   1   0    13580.67     5974.97     60.73 o 
   2   1   0       88.51       89.37      2.08 o 
   3   1   0      142.16      124.46      5.04 o 
   4   1   0      279.17      259.46      7.64 o 
   5   1   0     1604.28     1679.16     20.74 o 
   6   1   0      729.56      782.74     14.44 o 
   7   1   0        5.15        4.43      2.68 o 
   8   1   0      808.14      784.63     26.52 o 
   9   1   0     1660.31     1850.80     41.99 o 
  10   1   0       11.72        9.46      3.26 o 
  11   1   0        0.79        1.96      1.51 o 
  12   1   0        3.61        7.03      2.82 o 
  13   1   0       15.39       15.69      4.12 o 
   0   2   0     1201.82     1057.95     25.54 o 
   2   2   0      128.14      139.48      2.72 o 
   3   2   0      382.69      375.34      4.36 o 
   4   2   0     9461.08    11079.05     93.22 o 
   5   2   0      217.51      232.37      6.97 o 
   6   2   0      100.98       95.82      8.82 o 
   7   2   0       29.27       28.70      5.61 o 
   8   2   0      210.01      177.72      9.88 o 
   9   2   0      644.66      658.28     28.70 o 
  10   2   0       32.96       29.81      6.18 o 
  11   2   0       43.34       47.72     13.41 o 
  12   2   0        4.13        5.46      2.61 o 
  13   2   0        0.01        3.60      3.14 o 
   1   3   0        0.79        3.31      0.72 o 
   2   3   0     2085.35     1893.08     24.55 o 
   3   3   0     2069.93     2028.34     18.70 o 
   4   3   0      899.40      949.62      9.68 o 
   5   3   0     4113.16     5013.15     87.11 o 
   6   3   0        0.21        1.16      1.79 o 
   7   3   0       16.38       19.59      3.91 o 
   8   3   0        1.14        1.51      2.39 o 
   9   3   0      173.27      180.55     21.42 o 
  10   3   0       23.00       21.39      5.65 o 
  11   3   0        0.37        3.03      2.04 o 
  12   3   0        0.21        3.29      2.57 o 
  13   3   0        7.04        9.82      4.25 o 
   0   4   0        1.80        1.57      0.71 o 
   1   4   0      150.89      126.21      3.53 o 
   2   4   0      214.32      224.34      5.39 o 
   3   4   0     1307.26     1387.43     19.20 o 
   4   4   0     3078.50     3583.42     42.70 o 
   5   4   0      496.64      495.09      8.79 o 
   6   4   0       64.43       65.70      9.37 o 
   7   4   0      545.90      593.13     19.68 o 
   8   4   0        1.97        3.51      2.65 o 
   9   4   0       62.18       43.19      8.56 o 
  10   4   0        8.71        7.48      3.13 o 
  11   4   0       12.57       10.11      3.45 o 
  12   4   0       26.22       28.16      6.89 o 
  13   4   0       15.88       18.55      8.84 o 
   1   5   0      591.66      577.40      7.97 o 
   2   5   0     1513.27     1414.16     22.22 o 
   3   5   0      186.76      161.53      5.90 o 
   4   5   0        5.93        6.54      1.36 o 
   5   5   0        6.69        4.99      1.40 o 
   6   5   0       15.97       13.49      2.87 o 
   7   5   0      350.82      366.76     13.66 o 
   8   5   0       37.70       43.58      7.80 o 
   9   5   0      203.24      178.04     11.92 o 
  10   5   0       43.41       35.53      7.67 o 
  11   5   0        1.25        2.15      2.23 o 
  12   5   0        0.66        1.80      1.74 o 
   0   6   0     6649.55     7720.49    128.63 o 
   1   6   0     1357.26     1412.19     37.69 o 
   2   6   0       15.26        9.95      2.09 o 
   3   6   0     1532.73     1541.77     22.73 o 
   4   6   0      339.93      342.11     12.03 o 
   5   6   0      923.18      994.25     17.61 o 
   6   6   0       33.01       28.82      4.96 o 
   7   6   0       42.26       41.18      4.64 o 
   8   6   0      424.72      400.57     15.28 o 
   9   6   0       23.11       24.37      6.20 o 
  10   6   0       37.29       34.17      7.46 o 
  11   6   0        3.14        1.62      1.57 o 
  12   6   0        4.36        5.58      3.30 o 
   1   7   0     2045.07     2169.12     31.93 o 
   2   7   0      273.35      291.48      9.96 o 
   3   7   0       62.07       60.54      2.18 o 
   4   7   0       87.60       86.00      3.50 o 
   5   7   0      133.24      119.84      5.86 o 
   6   7   0       71.27       60.24      8.85 o 
   7   7   0      182.75      186.85     13.17 o 
   8   7   0        3.83        2.54      1.78 o 
   9   7   0        1.41        2.00      1.55 o 
  10   7   0        0.54        3.60      2.05 o 
  11   7   0        0.32        1.21      1.39 o 
  12   7   0        0.01        1.70      2.65 o 
   0   8   0       59.83       87.15     23.20 o 
   1   8   0      233.18      229.04      8.01 o 
   2   8   0        0.17        0.72      0.61 o 
   3   8   0       25.86       30.84      3.69 o 
   4   8   0     1003.88     1036.64     26.96 o 
   5   8   0      467.64      483.67     16.24 o 
   6   8   0      141.37      117.35     10.98 o 
   7   8   0       40.48       38.25      8.07 o 
   8   8   0       14.25        8.75      2.35 o 
   9   8   0        3.27        3.29      1.79 o 
  10   8   0        0.15        2.15      1.71 o 
  11   8   0        1.18        2.86      2.32 o 
   1   9   0        0.11        2.35      0.91 o 
   2   9   0       69.23       75.22      2.86 o 
   3   9   0     1039.61     1088.66     20.21 o 
   4   9   0       30.11       28.24      3.61 o 
   5   9   0      767.69      719.98     23.19 o 
   6   9   0       39.93       41.29      8.31 o 
   7   9   0        0.51        3.02      1.97 o 
   8   9   0        0.54        2.76      1.52 o 
   9   9   0       21.43       23.84      6.13 o 
  10   9   0        0.01        1.19      1.58 o 
  11   9   0        0.85        2.82      2.16 o 
   0  10   0        0.18        0.52      0.50 o 
   1  10   0       30.93       25.66      3.72 o 
   2  10   0      276.82      260.99      8.22 o 
   3  10   0      193.83      181.99     12.87 o 
   4  10   0     2154.29     2296.02    121.97 o 
   5  10   0        6.96        6.35      1.89 o 
   6  10   0       73.64       71.24     11.67 o 
   7  10   0      148.62      146.05     20.64 o 
   8  10   0       17.00       15.17      4.01 o 
   9  10   0        5.43       10.87      3.46 o 
  10  10   0       11.92       12.18      4.21 o 
   1  11   0      151.15      142.48      8.11 o 
   2  11   0       54.50       47.60     11.34 o 
   3  11   0      212.55      207.93     17.22 o 
   4  11   0        1.25        2.69      2.15 o 
   5  11   0      237.22      240.56     11.67 o 
   6  11   0       25.72       26.30      5.68 o 
   7  11   0       10.29        5.75      2.85 o 
   8  11   0       49.91       49.42      9.50 o 
   9  11   0       36.60       37.11      8.34 o 
  10  11   0        2.38        3.58      2.15 o 
   0  12   0     1109.14      999.57    135.52 o 
   1  12   0       52.66       61.78     13.95 o 
   2  12   0       30.30       39.82      8.12 o 
   3  12   0       80.11       81.03     12.63 o 
   4  12   0       14.17       10.45      3.24 o 
   5  12   0      113.85      104.15     16.73 o 
   6  12   0        0.01        2.44      2.01 o 
   7  12   0        5.37        8.36      3.63 o 
   8  12   0       31.93       35.66      9.21 o 
   9  12   0        0.01        2.40      2.27 o 
   1  13   0      221.05      237.25     40.23 o 
   2  13   0        8.05        7.01      2.67 o 
   3  13   0        0.26        2.11      2.13 o 
   4  13   0        0.50        2.76      2.08 o 
   5  13   0        9.26        7.77      2.82 o 
   6  13   0        1.82        3.50      2.60 o 
   7  13   0        3.01        3.86      2.53 o 
   8  13   0       61.55       67.31     13.44 o 
   0  14   0       56.42       60.41     23.33 o 
   1  14   0        0.01        4.51      3.99 o 
   2  14   0        4.65        7.14      4.44 o 
   3  14   0        7.22        4.95      3.90 o 
   4  14   0        2.72        5.03      3.45 o 
   5  14   0        9.26       12.19      4.41 o 
   6  14   0        4.77        7.34      3.15 o 
   7  14   0       17.64       16.73      5.80 o 
   1  15   0        0.44        4.56      3.69 o 
   2  15   0        5.18        7.96      4.62 o 
   3  15   0        0.73        4.24      3.75 o 
   4  15   0        0.07        6.97      5.15 o 
   5  15   0        2.83        4.88      3.31 o 
   0  16   0        0.83        1.86      6.11 o 
   1  16   0       11.39        9.45      4.62 o 
   2  16   0        3.49        6.65      4.19 o 
   3  16   0        0.34        3.72      3.49 o 
   1   0   1       68.23       20.08      4.40 o 
   2   0   1      314.99      282.45      6.97 o 
   3   0   1      295.33      248.72      5.78 o 
   5   0   1      809.63      750.65     23.67 o 
   6   0   1       63.28       64.24      2.49 o 
   7   0   1      206.77      181.05     10.88 o 
   8   0   1      161.09      158.04     20.91 o 
   9   0   1      159.02      159.74     26.73 o 
  10   0   1       20.63       32.54      9.26 o 
  11   0   1       18.72       22.51      5.31 o 
  12   0   1        0.01        3.45      2.01 o 
  13   0   1        1.64        3.51      2.30 o 
   1   1   1     8090.71     6035.19    740.94 o 
   2   1   1     2070.24     2055.33     16.82 o 
   3   1   1      388.97      340.39      4.57 o 
   4   1   1      519.12      494.33      6.42 o 
   5   1   1      612.64      647.92      7.89 o 
   6   1   1      170.37      161.75      7.18 o 
   7   1   1      143.17      142.23      5.20 o 
   8   1   1       57.19       52.96      3.90 o 
   9   1   1      615.19      668.08     20.09 o 
  10   1   1       21.95       24.26      4.22 o 
  11   1   1       34.28       40.81      6.85 o 
  12   1   1        7.25        8.70      2.53 o 
  13   1   1        1.27        2.60      1.05 o 
   0   2   1     7023.12     7571.97     43.65 o 
   1   2   1       50.34       48.21      0.92 o 
   2   2   1     6997.22     7483.67     69.90 o 
   3   2   1     1584.33     1541.37      8.96 o 
   4   2   1     1095.96     1144.48     12.27 o 
   5   2   1      203.83      211.00      5.41 o 
   6   2   1       79.50       83.04      3.78 o 
   7   2   1       86.49       79.56      7.30 o 
   8   2   1        1.65        5.32      2.73 o 
   9   2   1      120.48      135.12      9.83 o 
  10   2   1       19.78       20.85      4.05 o 
  11   2   1       10.67        9.53      2.68 o 
  12   2   1        3.74        5.39      1.75 o 
  13   2   1       13.72       16.36      3.52 o 
   0   3   1       30.06       21.98      2.25 o 
   1   3   1     1452.34     1463.75     11.36 o 
   2   3   1      669.58      663.97      6.86 o 
   3   3   1      200.83      208.61      3.52 o 
   4   3   1       42.06       45.56      2.45 o 
   5   3   1      779.28      878.67     12.30 o 
   6   3   1      224.20      210.18      7.38 o 
   7   3   1      425.76      434.41     13.14 o 
   8   3   1       55.65       59.99      7.79 o 
   9   3   1        4.59        4.34      1.87 o 
  10   3   1        0.65        4.18      1.98 o 
  11   3   1        4.08        5.23      1.70 o 
  12   3   1        1.07        3.66      1.76 o 
  13   3   1       24.03       28.69      5.15 o 
   0   4   1      655.32      598.07      4.57 o 
   1   4   1      406.14      417.29      4.96 o 
   2   4   1      248.29      248.85      3.78 o 
   3   4   1       80.41       72.49      4.49 o 
   4   4   1      274.67      287.44      4.17 o 
   5   4   1      118.64      125.94      3.95 o 
   6   4   1      361.16      369.45      7.15 o 
   7   4   1      147.49      158.09      7.31 o 
   8   4   1       59.73       62.39      8.01 o 
   9   4   1        1.12        2.92      1.85 o 
  10   4   1        8.88        7.28      2.09 o 
  11   4   1       15.53       20.74      3.91 o 
  12   4   1       22.62       23.09      4.99 o 
  13   4   1        0.36        2.74      1.45 o 
   0   5   1       51.35       33.66      3.68 o 
   1   5   1      234.82      225.34      3.66 o 
   2   5   1       61.18       54.92      2.25 o 
   3   5   1      485.97      461.73      6.23 o 
   4   5   1      620.28      651.47      8.42 o 
   5   5   1       48.90       49.91      2.23 o 
   6   5   1      306.18      326.39      5.74 o 
   7   5   1       11.25        9.66      1.54 o 
   8   5   1       17.97       18.37      3.18 o 
   9   5   1      111.72      108.25     12.59 o 
  10   5   1       25.55       22.75      4.16 o 
  11   5   1        2.80        3.04      1.91 o 
  12   5   1       12.12       13.55      2.87 o 
   0   6   1      257.39      318.48     16.54 o 
   1   6   1       28.57       30.58      1.82 o 
   2   6   1      205.75      220.83      4.67 o 
   3   6   1     1084.06     1098.04      9.13 o 
   4   6   1       94.66       90.21      5.30 o 
   5   6   1       75.20       84.16      4.73 o 
   6   6   1       22.03       20.98      2.80 o 
   7   6   1       51.16       49.61      4.19 o 
   8   6   1       22.01       20.93      3.15 o 
   9   6   1       19.50       20.56      3.80 o 
  10   6   1       19.79       16.80      3.22 o 
  11   6   1       10.34        9.06      2.13 o 
  12   6   1       12.38       11.17      2.92 o 
   0   7   1       67.53       68.55      3.42 o 
   1   7   1      721.02      702.46     19.07 o 
   2   7   1       10.86        8.73      1.74 o 
   3   7   1      143.01      125.97      4.39 o 
   4   7   1       34.44       30.56      3.42 o 
   5   7   1       53.02       15.44      9.89 o 
   6   7   1       43.73       49.06      4.85 o 
   7   7   1       36.36       34.33      4.46 o 
   8   7   1       22.63       20.47      2.88 o 
   9   7   1      108.54       95.75     10.23 o 
  10   7   1        0.85        1.75      1.14 o 
  11   7   1        3.48        3.44      1.22 o 
  12   7   1        3.30        5.18      2.36 o 
   0   8   1       13.18       19.88      3.64 o 
   1   8   1       25.14       29.60      2.61 o 
   2   8   1      343.84      349.47      8.84 o 
   3   8   1       49.36       48.77      1.84 o 
   4   8   1      222.64      214.32      4.85 o 
   5   8   1      254.08      235.08      7.38 o 
   6   8   1       63.40       65.30      8.27 o 
   7   8   1       30.16       34.00      4.25 o 
   8   8   1       14.19       13.10      2.05 o 
   9   8   1       18.57       17.87      2.94 o 
  10   8   1        1.11        2.55      1.78 o 
  11   8   1        3.84        2.90      1.59 o 
   0   9   1      555.38      555.03     31.27 o 
   1   9   1      201.24      185.08      8.76 o 
   2   9   1      316.65      337.95      7.94 o 
   3   9   1       48.09       43.12      3.72 o 
   4   9   1      286.65      231.47     17.53 o 
   5   9   1      110.32       67.91     20.86 o 
   6   9   1       45.51       46.37      5.77 o 
   7   9   1       23.24        8.01      6.46 o 
   8   9   1        4.71        3.23      0.86 o 
   9   9   1       22.01       24.84      3.63 o 
  10   9   1        4.10        5.94      2.35 o 
  11   9   1        0.64        1.90      1.58 o 
   0  10   1        3.49        2.96      0.78 o 
   1  10   1      161.95      142.66     12.91 o 
   2  10   1       49.24       57.94      5.04 o 
   3  10   1       67.10       63.62      5.95 o 
   4  10   1       63.67       59.10      6.68 o 
   5  10   1      286.08      290.06      9.40 o 
   6  10   1       67.07       67.57      7.69 o 
   7  10   1       73.18       80.78     10.11 o 
   8  10   1       13.79       11.39      2.59 o 
   9  10   1       24.55       28.90      6.45 o 
  10  10   1        1.36        2.06      1.35 o 
   0  11   1        0.82        2.70      1.29 o 
   1  11   1       67.16       29.81     16.06 o 
   2  11   1      248.00      264.89      7.53 o 
   3  11   1      150.51      100.28     22.95 o 
   4  11   1      167.00      161.39      8.50 o 
   5  11   1        2.53        4.98      2.01 o 
   6  11   1       96.87      104.49     11.71 o 
   7  11   1       29.21       26.65      5.53 o 
   8  11   1        9.18        8.95      2.29 o 
   9  11   1        0.15        1.79      1.37 o 
  10  11   1       18.58       15.66      3.44 o 
   0  12   1       70.20       79.09     16.52 o 
   1  12   1       44.45       40.24      4.36 o 
   2  12   1      129.34      133.68      7.14 o 
   3  12   1        5.29        4.72      1.73 o 
   4  12   1       16.65       15.81      2.87 o 
   5  12   1        2.67        5.80      1.94 o 
   6  12   1        1.43        2.82      1.41 o 
   7  12   1        7.78       10.62      2.59 o 
   8  12   1        0.87        3.62      1.77 o 
   9  12   1       16.46       19.59      4.25 o 
   0  13   1       38.99       36.07      8.06 o 
   1  13   1       47.85       47.73      7.79 o 
   2  13   1       10.63       10.72      2.34 o 
   3  13   1       10.54       12.83      2.48 o 
   4  13   1        0.09        2.69      1.11 o 
   5  13   1       22.78       25.28      4.40 o 
   6  13   1       28.54       22.04      3.91 o 
   7  13   1        4.62        4.67      1.60 o 
   8  13   1       17.14       17.03      3.58 o 
   0  14   1        8.36        7.71      4.52 o 
   1  14   1       18.81       21.21      5.41 o 
   2  14   1        7.96        9.31      3.49 o 
   3  14   1       10.43        8.42      2.78 o 
   4  14   1        4.02        4.99      1.82 o 
   5  14   1       20.21       22.16      4.90 o 
   6  14   1        4.32        6.52      2.13 o 
   7  14   1       13.51       14.91      2.97 o 
   0  15   1        0.04        3.05      3.12 o 
   1  15   1       22.67       24.70      4.94 o 
   2  15   1        3.20        6.98      3.05 o 
   3  15   1       14.58       17.40      4.15 o 
   4  15   1       13.94       20.82      4.56 o 
   5  15   1        4.46        3.48      2.51 o 
   0  16   1        0.74        3.94      2.98 o 
   1  16   1        2.60        2.81      1.81 o 
   2  16   1        2.20        2.84      1.75 o 
   3  16   1        1.72        3.08      1.94 o 
   0   0   2       34.23       42.73      2.80 o 
   1   0   2      278.20      204.69      8.39 o 
   2   0   2      218.22      223.95      5.84 o 
   3   0   2      235.30      225.06      8.91 o 
   4   0   2       23.80       29.39     10.31 o 
   6   0   2      428.64      427.60     12.19 o 
   7   0   2      390.28      357.49     10.33 o 
   8   0   2        9.10       11.20      4.79 o 
   9   0   2       92.07      107.85     16.42 o 
  10   0   2       26.40       22.28      5.83 o 
  11   0   2        6.09        6.18      2.68 o 
  12   0   2        9.19       10.24      2.89 o 
  13   0   2        0.20        2.33      1.85 o 
   0   1   2      884.87      618.08     11.45 o 
   1   1   2      951.28      826.08      4.55 o 
   2   1   2     1302.35     1184.68      8.78 o 
   3   1   2     4001.39     3978.97     43.30 o 
   4   1   2      120.23      124.15      3.05 o 
   5   1   2      569.48      612.18      8.89 o 
   6   1   2      201.65      215.22      6.43 o 
   7   1   2      159.44      156.33      4.96 o 
   8   1   2        0.99        2.03      0.68 o 
   9   1   2       86.15       96.50     12.30 o 
  10   1   2       66.13       75.36      9.75 o 
  11   1   2       18.22       19.87      3.95 o 
  12   1   2        0.86        2.21      1.30 o 
  13   1   2       16.12       13.40      3.74 o 
   0   2   2    16966.92    21200.20    446.64 o 
   1   2   2     4228.38     4349.78     29.23 o 
   2   2   2     1670.43     1657.77     16.32 o 
   3   2   2      611.26      578.79      4.54 o 
   4   2   2       54.11       50.03      1.90 o 
   5   2   2      414.23      442.40      6.45 o 
   6   2   2       40.39       40.47      2.53 o 
   7   2   2      151.49      143.20      5.74 o 
   8   2   2       21.88       23.65      3.60 o 
   9   2   2       29.79       31.03      5.59 o 
  10   2   2       63.52       64.02      8.46 o 
  11   2   2       12.98       15.73      3.57 o 
  12   2   2       19.13       22.87      4.04 o 
  13   2   2        6.83        8.56      2.54 o 
   0   3   2    10411.73    11973.53    252.53 o 
   1   3   2     1677.12     1602.28     13.11 o 
   2   3   2      172.73      158.82      2.43 o 
   3   3   2      572.40      574.23      5.94 o 
   4   3   2       37.88       38.67      2.16 o 
   5   3   2      118.58      126.04      5.14 o 
   6   3   2       64.61       58.32      2.26 o 
   7   3   2        4.74        4.25      1.38 o 
   8   3   2       78.74       78.23      5.76 o 
   9   3   2        7.95        8.44      2.70 o 
  10   3   2       35.53       32.93      6.39 o 
  11   3   2        0.14        2.40      1.62 o 
  12   3   2        3.26        5.37      1.61 o 
  13   3   2        1.76        4.59      2.18 o 
   0   4   2     8372.38     9119.20    248.45 o 
   1   4   2       82.31       75.53      1.68 o 
   2   4   2      347.08      321.47      4.98 o 
   3   4   2     1170.76     1272.56     27.37 o 
   4   4   2      355.23      415.38      5.84 o 
   5   4   2      180.30      193.06      5.21 o 
   6   4   2       40.19       40.35      4.79 o 
   7   4   2       22.71       21.90      2.37 o 
   8   4   2      188.39      193.22      6.50 o 
   9   4   2       77.68       86.05     10.55 o 
  10   4   2       37.71       41.09      7.09 o 
  11   4   2        0.93        1.97      1.21 o 
  12   4   2        9.12        7.96      2.41 o 
  13   4   2        1.62        4.34      2.07 o 
   0   5   2      476.93      462.88      7.06 o 
   1   5   2      235.06      227.47      3.91 o 
   2   5   2      511.04      484.58      6.25 o 
   3   5   2      128.03      129.55      3.35 o 
   4   5   2       93.70       77.07      2.28 o 
   5   5   2      137.30      137.30      4.80 o 
   6   5   2       83.11       79.34      2.78 o 
   7   5   2        3.21        3.96      0.91 o 
   8   5   2       94.94       90.16      9.05 o 
   9   5   2        5.38        6.89      2.20 o 
  10   5   2        1.82        3.21      1.43 o 
  11   5   2        0.73        3.69      2.03 o 
  12   5   2        1.60        2.64      1.45 o 
   0   6   2        8.14        9.94      1.74 o 
   1   6   2       81.70       77.76      2.67 o 
   2   6   2      243.25      233.06      4.67 o 
   3   6   2      158.23      158.40      4.97 o 
   4   6   2      100.08       99.88      3.79 o 
   5   6   2       57.76       51.86      3.14 o 
   6   6   2       66.32       60.69      4.72 o 
   7   6   2       31.67       25.77      3.47 o 
   8   6   2       16.62       14.11      2.46 o 
   9   6   2        0.95        2.76      1.67 o 
  10   6   2        2.22        1.84      1.26 o 
  11   6   2        2.89        4.65      1.55 o 
  12   6   2        0.89        2.55      1.45 o 
   0   7   2       44.19       41.92      2.07 o 
   1   7   2      358.37      381.19      7.17 o 
   2   7   2       71.15       73.38      2.55 o 
   3   7   2       32.45       29.54      3.52 o 
   4   7   2      161.53      156.84      4.41 o 
   5   7   2       83.03       66.40      5.03 o 
   6   7   2       10.65       10.83      1.89 o 
   7   7   2       36.20       36.95      5.12 o 
   8   7   2       29.25       28.06      4.16 o 
   9   7   2       43.22       43.57      6.01 o 
  10   7   2        4.21        3.82      1.61 o 
  11   7   2        4.46        3.79      1.49 o 
  12   7   2        1.01        2.80      1.61 o 
   0   8   2      201.69      233.08      7.51 o 
   1   8   2       74.71       64.13      2.76 o 
   2   8   2       26.40       25.95      3.21 o 
   3   8   2      118.38      115.02      4.24 o 
   4   8   2       62.30       55.09      2.08 o 
   5   8   2        0.69        1.49      0.69 o 
   6   8   2      125.63      119.52      5.86 o 
   7   8   2      104.64       85.70      7.24 o 
   8   8   2       49.40       54.69      4.47 o 
   9   8   2       23.47       19.59      3.17 o 
  10   8   2        1.37        2.81      1.52 o 
  11   8   2        5.96        8.64      2.69 o 
   0   9   2       51.94       51.65      3.07 o 
   1   9   2       86.89       73.01     11.40 o 
   2   9   2      157.54      137.34     14.29 o 
   3   9   2       56.20       44.31      7.58 o 
   4   9   2       74.03       69.75      7.27 o 
   5   9   2       66.38       63.86      3.11 o 
   6   9   2      206.32      219.63      8.75 o 
   7   9   2       46.91       44.83      4.80 o 
   8   9   2        9.78       10.36      2.21 o 
   9   9   2        2.44        2.08      1.12 o 
  10   9   2        1.40        2.06      1.41 o 
  11   9   2        0.77        2.70      2.00 o 
   0  10   2       47.90       48.77      2.41 o 
   1  10   2      144.27      131.61     13.55 o 
   2  10   2      227.30      227.92      9.85 o 
   3  10   2      288.26      288.34     10.14 o 
   4  10   2      206.05      210.48      9.12 o 
   5  10   2      157.02      159.37      7.20 o 
   6  10   2       13.07       15.27      2.85 o 
   7  10   2       19.84       21.71      3.60 o 
   8  10   2       20.43       15.51      3.34 o 
   9  10   2        8.71       10.61      2.49 o 
  10  10   2        2.51        2.59      1.53 o 
   0  11   2       29.63       28.92      4.25 o 
   1  11   2       13.93       10.43      2.02 o 
   2  11   2      125.50      102.95     12.21 o 
   3  11   2       74.52       74.34      7.48 o 
   4  11   2      100.83       97.22      6.81 o 
   5  11   2       36.92       34.90      5.43 o 
   6  11   2        1.67        2.80      1.84 o 
   7  11   2       14.57       16.14      3.25 o 
   8  11   2        3.30        3.72      1.97 o 
   9  11   2        9.23        9.00      2.34 o 
   0  12   2       17.55       18.12      4.76 o 
   1  12   2       65.69       44.79     11.60 o 
   2  12   2       20.34       16.53      2.91 o 
   3  12   2       44.08       43.44      6.68 o 
   4  12   2        5.16        5.79      1.73 o 
   5  12   2        0.90        2.94      1.51 o 
   6  12   2        3.74        4.19      1.69 o 
   7  12   2       67.65       68.02      8.59 o 
   8  12   2        1.96        3.04      1.49 o 
   9  12   2       13.25       13.18      3.04 o 
   0  13   2        2.78        4.16      2.75 o 
   1  13   2       25.67       30.48      5.04 o 
   2  13   2       32.83       31.48      5.59 o 
   3  13   2       57.92       66.27      5.99 o 
   4  13   2        0.39        1.64      1.22 o 
   5  13   2        7.07        8.09      2.09 o 
   6  13   2        6.08        5.02      1.76 o 
   7  13   2       12.90       14.20      3.31 o 
   8  13   2        1.07        3.02      1.69 o 
   0  14   2        5.54        5.08      4.46 o 
   1  14   2        6.77        9.35      3.71 o 
   2  14   2        8.01        8.80      2.85 o 
   3  14   2        3.74        4.86      1.98 o 
   4  14   2       55.29       51.86      8.05 o 
   5  14   2        0.19        2.08      1.70 o 
   6  14   2       22.45       20.73      4.44 o 
   7  14   2        1.03        1.20      1.66 o 
   0  15   2        0.66        2.84      2.97 o 
   1  15   2        2.62        5.89      2.85 o 
   2  15   2        0.99        3.07      2.07 o 
   3  15   2        0.08        2.88      1.81 o 
   4  15   2        3.43        4.70      2.66 o 
   5  15   2       29.48       32.19      7.24 o 
   0  16   2       42.38       42.80     14.71 o 
   1  16   2        3.26        7.08      3.17 o 
   2  16   2        8.93        7.91      3.48 o 
   1   0   3     5208.94     5233.81     56.07 o 
   2   0   3      241.92      259.26      6.42 o 
   3   0   3      369.25      362.48      8.40 o 
   4   0   3      764.87      836.48     17.30 o 
   5   0   3       46.56       52.95      4.93 o 
   6   0   3       28.57       30.37      5.56 o 
   7   0   3        1.87        2.85      1.65 o 
   8   0   3      107.52       91.82      9.52 o 
   9   0   3      395.64      424.04     28.09 o 
  10   0   3       34.44       30.55      6.31 o 
  11   0   3       60.05       64.15     10.35 o 
  12   0   3        7.15        7.78      2.65 o 
  13   0   3       14.20       18.92      6.34 o 
   0   1   3       10.71       12.47      1.64 o 
   1   1   3     3912.11     4085.16     46.15 o 
   2   1   3     7963.55     7012.66    384.13 o 
   3   1   3      748.16      756.67      4.28 o 
   4   1   3      643.70      668.88      9.42 o 
   5   1   3     1763.49     1912.33     36.60 o 
   6   1   3      157.90      152.61     11.75 o 
   7   1   3      122.59      120.08      3.69 o 
   8   1   3      292.02      298.41     11.75 o 
   9   1   3      231.02      252.88     11.16 o 
  10   1   3       88.75       96.89      7.61 o 
  11   1   3        5.30        8.85      2.33 o 
  12   1   3       18.20       17.95      3.17 o 
  13   1   3        2.04        4.89      2.60 o 
   0   2   3    13813.92    16041.28    356.33 o 
   1   2   3     6338.29     6698.83     36.94 o 
   2   2   3      477.83      446.94      6.25 o 
   3   2   3      356.11      369.12      2.83 o 
   4   2   3     1916.24     2056.26     19.95 o 
   5   2   3      543.10      592.83      8.42 o 
   6   2   3       95.95       99.25      4.67 o 
   7   2   3      117.09      132.29      3.72 o 
   8   2   3      318.31      311.21     11.74 o 
   9   2   3      123.31      138.04     10.91 o 
  10   2   3       16.84       17.74      3.83 o 
  11   2   3       19.60       25.53      4.36 o 
  12   2   3        6.06        5.76      1.95 o 
  13   2   3        2.87        7.40      3.13 o 
   0   3   3      311.89      338.11      6.28 o 
   1   3   3     2805.09     2835.41     25.68 o 
   2   3   3     1633.39     1682.50     10.40 o 
   3   3   3      263.86      272.30      3.27 o 
   4   3   3       10.19       15.60      1.80 o 
   5   3   3      138.89      147.74      5.07 o 
   6   3   3      313.62      311.60      6.37 o 
   7   3   3       45.31       41.81      3.70 o 
   8   3   3      129.22      126.63      5.75 o 
   9   3   3        1.53        5.75      1.96 o 
  10   3   3       78.39       80.45     10.05 o 
  11   3   3        9.11       10.64      2.43 o 
  12   3   3       18.50       17.64      3.66 o 
  13   3   3        9.18       10.33      3.17 o 
   0   4   3      488.83      508.99      3.66 o 
   1   4   3      438.65      400.88      4.04 o 
   2   4   3      600.96      581.49      4.53 o 
   3   4   3     1290.93     1261.11     11.65 o 
   4   4   3      582.92      597.47      5.13 o 
   5   4   3      270.10      263.72      6.71 o 
   6   4   3      201.79      212.04      6.28 o 
   7   4   3       53.92       61.45      4.65 o 
   8   4   3       75.86       59.99      4.29 o 
   9   4   3        2.46        4.59      2.19 o 
  10   4   3        1.64        3.81      1.68 o 
  11   4   3        7.44        7.31      2.09 o 
  12   4   3        7.03        9.86      2.54 o 
   0   5   3      515.27      500.51      9.35 o 
   1   5   3     1363.44     1404.36     12.32 o 
   2   5   3      374.01      375.19      5.74 o 
   3   5   3      283.49      296.68      4.16 o 
   4   5   3      252.33      261.91      6.18 o 
   5   5   3        7.29       13.53      1.84 o 
   6   5   3        0.36        2.55      1.31 o 
   7   5   3       73.86       77.59      5.79 o 
   8   5   3       20.75       24.36      2.95 o 
   9   5   3       24.11       23.90      3.84 o 
  10   5   3        3.64        4.42      1.88 o 
  11   5   3        4.57        6.50      2.09 o 
  12   5   3        4.45        6.61      1.74 o 
   0   6   3      625.61      657.00     12.89 o 
   1   6   3      154.47      144.15      4.10 o 
   2   6   3       33.43       26.56      3.21 o 
   3   6   3      136.37      147.85      4.41 o 
   4   6   3      440.75      460.78      5.23 o 
   5   6   3      252.03      239.42      6.03 o 
   6   6   3      103.92       98.59      4.29 o 
   7   6   3      127.81      139.79      5.36 o 
   8   6   3       32.44       32.72      5.41 o 
   9   6   3       70.94       67.37      7.58 o 
  10   6   3        3.96        3.24      1.61 o 
  11   6   3        3.37        3.37      1.53 o 
  12   6   3        8.00        7.81      1.97 o 
   0   7   3       19.34       21.45      1.99 o 
   1   7   3      944.88     1048.05     17.47 o 
   2   7   3      280.38      279.77      7.47 o 
   3   7   3       32.05       33.81      4.00 o 
   4   7   3       35.88       30.74      2.24 o 
   5   7   3      114.33      113.64      2.75 o 
   6   7   3       43.78       39.88      4.60 o 
   7   7   3        4.15        4.86      1.37 o 
   8   7   3       29.89       31.56      4.57 o 
   9   7   3       66.21       61.98      7.25 o 
  10   7   3        1.70        2.75      1.24 o 
  11   7   3       15.58       11.93      3.34 o 
  12   7   3        6.78        9.10      2.78 o 
   0   8   3      495.34      567.20     11.50 o 
   1   8   3        9.67        6.62      1.15 o 
   2   8   3       11.28       18.88      2.48 o 
   3   8   3       71.36       71.53      6.19 o 
   4   8   3      327.27      331.60      9.07 o 
   5   8   3      106.10      102.04      2.31 o 
   6   8   3        8.64        8.70      1.73 o 
   7   8   3       30.05       21.65      3.29 o 
   8   8   3       54.52       49.33      4.87 o 
   9   8   3        2.84        5.81      1.81 o 
  10   8   3       14.17       14.90      4.05 o 
  11   8   3        0.76        5.35      2.14 o 
   0   9   3        0.00        1.51      0.79 o 
   1   9   3      144.53      120.91     10.28 o 
   2   9   3      346.89      367.52      9.36 o 
   3   9   3       74.16       80.10      7.66 o 
   4   9   3      123.13      125.41      5.89 o 
   5   9   3      107.82      110.57      8.46 o 
   6   9   3       82.17       86.28      6.60 o 
   7   9   3        6.45        6.20      1.74 o 
   8   9   3       28.22       24.83      4.02 o 
   9   9   3        3.79        4.16      1.44 o 
  10   9   3        0.97        1.84      1.08 o 
  11   9   3        8.85       12.25      3.83 o 
   0  10   3       34.87       34.39      2.81 o 
   1  10   3       19.14       18.31      3.15 o 
   2  10   3       52.55       48.00      4.98 o 
   3  10   3       47.04       52.32      6.95 o 
   4  10   3      299.88      318.84      8.58 o 
   5  10   3      135.44      134.31      9.98 o 
   6  10   3       60.50       62.75      7.88 o 
   7  10   3       48.79       42.77      4.63 o 
   8  10   3        5.20        3.53      1.65 o 
   9  10   3       16.64       18.53      3.76 o 
  10  10   3        3.29        5.03      1.94 o 
   0  11   3       86.78       87.01     12.21 o 
   1  11   3        9.43       11.17      1.95 o 
   2  11   3       76.08       70.30      6.59 o 
   3  11   3       23.58       20.12      3.99 o 
   4  11   3      208.35      224.95      8.99 o 
   5  11   3      123.85       88.00     13.56 o 
   6  11   3       72.45       69.17      8.90 o 
   7  11   3        0.95        2.83      1.65 o 
   8  11   3       10.41       12.76      2.81 o 
   9  11   3        3.36        3.82      1.42 o 
   0  12   3       38.72       46.45     10.35 o 
   1  12   3        4.29        5.68      1.91 o 
   2  12   3      113.68      117.70     11.54 o 
   3  12   3      123.92      128.98      7.68 o 
   4  12   3      129.95      135.79      6.91 o 
   5  12   3        0.87        3.60      1.56 o 
   6  12   3        1.87        3.01      1.81 o 
   7  12   3       13.00       15.84      3.40 o 
   8  12   3        2.72        4.44      1.56 o 
   9  12   3       12.16       13.62      3.14 o 
   0  13   3       43.77       37.56      8.82 o 
   1  13   3       41.14       46.90      6.60 o 
   2  13   3       13.81       17.95      3.10 o 
   3  13   3        0.76        2.20      1.79 o 
   4  13   3       23.75       27.27      4.44 o 
   5  13   3       14.08       15.72      2.99 o 
   6  13   3        4.04        8.17      2.25 o 
   7  13   3        0.90        2.59      1.45 o 
   8  13   3        3.20        3.79      1.72 o 
   0  14   3        0.87        4.98      3.54 o 
   1  14   3       35.41       40.26      7.80 o 
   2  14   3        3.91        5.20      1.91 o 
   3  14   3       14.33       14.59      3.53 o 
   4  14   3        0.44        2.45      1.53 o 
   5  14   3        8.11       10.35      2.33 o 
   6  14   3        0.84        2.90      1.68 o 
   0  15   3        3.57        2.96      3.92 o 
   1  15   3        8.86       13.01      3.75 o 
   2  15   3        1.20        2.74      2.19 o 
   3  15   3       17.49       23.74      5.82 o 
   4  15   3        5.11        6.57      2.53 o 
   5  15   3        0.15        3.24      1.81 o 
   0  16   3        0.63        4.65      4.01 o 
   1  16   3        2.84        5.89      2.00 o 
   2  16   3        6.94        4.80      2.86 o 
   0   0   4    77371.31   153591.53  10235.20 o 
   1   0   4     1346.49     1207.37      8.86 o 
   2   0   4      980.39      858.81      8.31 o 
   3   0   4       32.85       35.43      1.50 o 
   4   0   4      282.84      278.82      5.61 o 
   5   0   4      303.11      287.55      6.06 o 
   6   0   4       21.84       16.13      2.74 o 
   7   0   4      279.32      262.36     11.80 o 
   8   0   4     1405.31     1287.35     92.23 o 
   9   0   4      104.64      106.91      6.80 o 
  10   0   4       93.80       87.12     14.28 o 
  11   0   4       11.17       12.44      4.42 o 
  12   0   4        1.19        2.21      3.76 o 
  13   0   4       29.91       37.57      8.99 o 
   0   1   4    24327.48    33121.29    779.30 o 
   1   1   4    20407.60     6657.87   6505.47 o 
   2   1   4     1686.55     1724.92     14.87 o 
   3   1   4      362.33      336.11      7.35 o 
   4   1   4     1507.14     1550.55      8.13 o 
   5   1   4      494.25      519.17      7.88 o 
   6   1   4      390.05      398.96     13.74 o 
   7   1   4      281.32      277.02      7.45 o 
   8   1   4      224.26      233.17      6.67 o 
   9   1   4      443.17      432.01     33.15 o 
  10   1   4       26.20       28.86      5.12 o 
  11   1   4        5.46        3.67      1.30 o 
  12   1   4       14.46       19.86      3.84 o 
  13   1   4        8.88        9.96      2.91 o 
   0   2   4      516.25      456.78      5.99 o 
   1   2   4     9540.33    10284.40    161.55 o 
   2   2   4     2321.63     2434.87     15.92 o 
   3   2   4     1046.04     1057.05     10.56 o 
   4   2   4     4804.96     5728.52     48.86 o 
   5   2   4     1967.56     2236.61     20.11 o 
   6   2   4      275.89      272.25      8.39 o 
   7   2   4       46.47       41.92      3.53 o 
   8   2   4      388.79      387.99     13.88 o 
   9   2   4      393.15      419.92     12.38 o 
  10   2   4       39.82       46.49      7.08 o 
  11   2   4       14.70       16.24      3.31 o 
  12   2   4       10.61       12.57      3.23 o 
  13   2   4        1.92        4.24      2.32 o 
   0   3   4        6.74        9.29      1.26 o 
   1   3   4       10.52       10.92      1.15 o 
   2   3   4      914.06      853.13      5.23 o 
   3   3   4     2103.74     2199.38     20.11 o 
   4   3   4      674.40      690.94      6.13 o 
   5   3   4      752.64      880.50     11.02 o 
   6   3   4      261.16      258.79      5.49 o 
   7   3   4        3.65        4.29      1.14 o 
   8   3   4       71.87       76.43      3.51 o 
   9   3   4      287.57      289.80      9.07 o 
  10   3   4      103.33       96.23      6.51 o 
  11   3   4       10.34       12.81      2.99 o 
  12   3   4        4.05        6.09      2.43 o 
  13   3   4       11.17       10.31      2.44 o 
   0   4   4       78.86       72.49      2.75 o 
   1   4   4     2435.49     2542.06     11.95 o 
   2   4   4      278.64      244.21      3.87 o 
   3   4   4      322.65      324.38      4.47 o 
   4   4   4     1615.99     1751.59     23.54 o 
   5   4   4      109.47      103.51      4.21 o 
   6   4   4       62.28       68.55      3.57 o 
   7   4   4      219.21      206.52      5.97 o 
   8   4   4       28.60       28.83      3.45 o 
   9   4   4      128.36      114.98      7.58 o 
  10   4   4        8.80        8.73      2.43 o 
  11   4   4       26.49       27.15      4.75 o 
  12   4   4        3.43        8.03      2.36 o 
   0   5   4      787.52      834.50      5.76 o 
   1   5   4      496.32      549.82      6.77 o 
   2   5   4      561.92      583.84      5.92 o 
   3   5   4       51.85       60.86      1.78 o 
   4   5   4       69.70       69.50      2.47 o 
   5   5   4      382.57      402.62      7.01 o 
   6   5   4      114.12      110.47      4.08 o 
   7   5   4       28.04       32.22      4.18 o 
   8   5   4       68.58       65.13      5.20 o 
   9   5   4      216.90      205.36      7.18 o 
  10   5   4       47.06       43.99      4.79 o 
  11   5   4        1.74        3.41      1.81 o 
  12   5   4        0.57        2.79      1.77 o 
   0   6   4     4799.99     5435.82     79.26 o 
   1   6   4     1724.32     1927.33     18.91 o 
   2   6   4      530.39      605.43      7.95 o 
   3   6   4      755.97      796.75     10.10 o 
   4   6   4      279.35      268.11      4.84 o 
   5   6   4      367.62      357.92      7.52 o 
   6   6   4       50.29       50.72      4.14 o 
   7   6   4      153.31      158.84      5.63 o 
   8   6   4      141.61      125.50      5.54 o 
   9   6   4        2.02        4.14      1.69 o 
  10   6   4       18.53       13.88      3.37 o 
  11   6   4        1.00        2.42      1.47 o 
  12   6   4       10.35        9.90      2.68 o 
   0   7   4       66.36       72.34      3.26 o 
   1   7   4      300.41      295.88      8.82 o 
   2   7   4      170.21      179.74      4.75 o 
   3   7   4       38.01       48.32      4.91 o 
   4   7   4      132.16      123.65      3.29 o 
   5   7   4      102.16       98.31      2.60 o 
   6   7   4      142.39      147.74      4.44 o 
   7   7   4      287.71      288.96      7.32 o 
   8   7   4       41.29       35.98      4.02 o 
   9   7   4       15.41       14.58      3.03 o 
  10   7   4        6.55        7.02      1.85 o 
  11   7   4        0.73        1.85      1.63 o 
   0   8   4        1.37        2.30      0.79 o 
   1   8   4       93.66       98.57      3.51 o 
   2   8   4      289.05      281.38      6.17 o 
   3   8   4      194.80      198.07      5.13 o 
   4   8   4     1027.73     1112.84     17.84 o 
   5   8   4      234.51      231.68      6.00 o 
   6   8   4      227.91      226.82      7.26 o 
   7   8   4       57.10       56.07      5.22 o 
   8   8   4        5.27        3.48      1.27 o 
   9   8   4        1.54        2.04      1.17 o 
  10   8   4        6.68        6.63      2.18 o 
  11   8   4        5.58        6.62      1.94 o 
   0   9   4        0.61        1.50      0.54 o 
   1   9   4      300.51      305.09      7.64 o 
   2   9   4      178.62      167.36      4.63 o 
   3   9   4      416.35      421.68      8.42 o 
   4   9   4      194.33      198.86      7.94 o 
   5   9   4      735.73      780.61     16.58 o 
   6   9   4      109.97      112.10      8.51 o 
   7   9   4       37.13       35.46      4.81 o 
   8   9   4        4.69        4.45      1.32 o 
   9   9   4        9.23        9.94      2.13 o 
  10   9   4        0.98        2.50      1.09 o 
  11   9   4        7.96        7.37      2.85 o 
   0  10   4       72.27       74.86      6.61 o 
   1  10   4       17.05       14.46      2.15 o 
   2  10   4      175.61      175.84      5.86 o 
   3  10   4      179.70      182.40      6.29 o 
   4  10   4      914.21      974.82     14.02 o 
   5  10   4        0.45        3.13      1.35 o 
   6  10   4       34.34       33.79      4.86 o 
   7  10   4       32.87       27.53      4.05 o 
   8  10   4        9.45        7.81      1.73 o 
   9  10   4       24.36       32.39      5.82 o 
  10  10   4       19.44       20.17      4.56 o 
   0  11   4      114.56       95.12     11.68 o 
   1  11   4      146.55      133.77      3.69 o 
   2  11   4       20.78       12.58      2.95 o 
   3  11   4      134.80      124.16      8.07 o 
   4  11   4       45.82       50.00      6.16 o 
   5  11   4      209.97      207.29      5.74 o 
   6  11   4       11.29       12.19      2.38 o 
   7  11   4       17.05       14.58      3.00 o 
   8  11   4       25.31       24.99      4.19 o 
   9  11   4       11.77       12.31      2.50 o 
   0  12   4      627.62      669.26     14.78 o 
   1  12   4      132.12      137.94      7.81 o 
   2  12   4        9.22       10.56      2.27 o 
   3  12   4       22.42       22.97      3.93 o 
   4  12   4       65.93       67.24      9.02 o 
   5  12   4       61.13       54.28      7.42 o 
   6  12   4       17.76       19.91      3.88 o 
   7  12   4       10.80       12.24      2.81 o 
   8  12   4       13.23       17.83      3.52 o 
   0  13   4       21.92       18.78      4.77 o 
   1  13   4       59.94       54.63      6.95 o 
   2  13   4       17.42       13.09      3.09 o 
   3  13   4       12.01       13.03      3.22 o 
   4  13   4        9.96        9.36      2.66 o 
   5  13   4        6.04        4.52      1.80 o 
   6  13   4        3.02        4.98      1.77 o 
   7  13   4       13.81       13.58      2.93 o 
   0  14   4        5.05        5.10      3.54 o 
   1  14   4        2.31        4.93      2.72 o 
   2  14   4       26.22       25.91      4.47 o 
   3  14   4        1.34        3.14      1.56 o 
   4  14   4        1.50        3.15      1.69 o 
   5  14   4        7.58       10.46      2.96 o 
   6  14   4        0.67        2.25      1.45 o 
   0  15   4        1.12        4.55      2.87 o 
   1  15   4        6.07        8.45      3.19 o 
   2  15   4        8.57       11.60      3.66 o 
   3  15   4        1.20        2.99      2.13 o 
   4  15   4        3.53        5.28      2.28 o 
   5  15   4       11.49       10.88      2.79 o 
   0  16   4        0.33        3.26      3.71 o 
   1  16   4        2.40        3.67      2.19 o 
   2  16   4        1.17        2.90      2.12 o 
   1   0   5     3892.87     3706.63     28.00 o 
   2   0   5       95.14       80.58      5.03 o 
   3   0   5      528.68      512.61     12.47 o 
   4   0   5      258.98      231.73      5.51 o 
   5   0   5     1418.14     1481.78     40.04 o 
   6   0   5        7.04        5.75      1.47 o 
   7   0   5       58.41       60.67      5.81 o 
   8   0   5      828.19      836.53     26.31 o 
   9   0   5        0.18        0.75      1.17 o 
  10   0   5       32.95       29.56      6.70 o 
  11   0   5        0.90        4.51      3.75 o 
  12   0   5        9.11       12.06      5.67 o 
  13   0   5        0.17        4.27      2.87 o 
   0   1   5     5845.18     6197.99     85.56 o 
   1   1   5      529.69      475.83      5.79 o 
   2   1   5     1237.11     1195.99     11.50 o 
   3   1   5     2664.66     2964.79     13.79 o 
   4   1   5      426.32      433.44      6.60 o 
   5   1   5      212.71      202.75      5.88 o 
   6   1   5      213.19      218.64      5.61 o 
   7   1   5       31.06       33.64      3.56 o 
   8   1   5      112.86       93.22      9.73 o 
   9   1   5      101.52      105.84      5.65 o 
  10   1   5       19.42        6.28      4.71 o 
  11   1   5        5.80       10.27      3.68 o 
  12   1   5        0.42        2.31      1.24 o 
  13   1   5        6.05        7.11      2.75 o 
   0   2   5     1528.21     1527.03     12.85 o 
   1   2   5      990.57      950.25      9.03 o 
   2   2   5      264.47      282.66      4.76 o 
   3   2   5     1067.11     1038.68     10.38 o 
   4   2   5     1072.55     1102.73     10.90 o 
   5   2   5      173.79      172.47      5.04 o 
   6   2   5       38.09       42.98      2.32 o 
   7   2   5       62.19       58.45      5.52 o 
   8   2   5       23.40       19.66      3.12 o 
   9   2   5       11.32       14.14      2.72 o 
  10   2   5       12.67       13.47      2.63 o 
  11   2   5        6.07        8.65      2.73 o 
  12   2   5        5.86        7.35      2.62 o 
  13   2   5        0.97        4.34      2.01 o 
   0   3   5       42.56       47.38      2.07 o 
   1   3   5     2735.33     2855.82     17.11 o 
   2   3   5      540.26      518.87      5.76 o 
   3   3   5      271.43      250.76      3.56 o 
   4   3   5        4.13        5.69      0.93 o 
   5   3   5       67.35       68.42      2.29 o 
   6   3   5      175.66      189.70      5.51 o 
   7   3   5       47.69       41.72      2.23 o 
   8   3   5      145.14      142.38      4.40 o 
   9   3   5       14.01       13.24      2.67 o 
  10   3   5        0.63        2.83      1.80 o 
  11   3   5        6.15        7.32      2.23 o 
  12   3   5        2.74        4.09      2.03 o 
   0   4   5      532.34      539.92      9.02 o 
   1   4   5      204.54      188.00      4.38 o 
   2   4   5       81.49       71.97      2.66 o 
   3   4   5      635.19      649.15      7.97 o 
   4   4   5      326.57      312.73      8.76 o 
   5   4   5      325.99      326.18      5.90 o 
   6   4   5       89.26       97.45      3.14 o 
   7   4   5      249.56      239.51      7.56 o 
   8   4   5       20.17       20.40      3.23 o 
   9   4   5       13.44       10.86      2.56 o 
  10   4   5       61.00       56.93      8.10 o 
  11   4   5        3.70        4.44      2.13 o 
  12   4   5       18.75       21.27      4.27 o 
   0   5   5       53.67       49.07      2.96 o 
   1   5   5      346.25      369.09      4.82 o 
   2   5   5     1542.25     1721.17     15.01 o 
   3   5   5      120.88      108.93      3.72 o 
   4   5   5      169.24      175.26      4.61 o 
   5   5   5      550.10      566.21      9.41 o 
   6   5   5      243.13      243.29      5.09 o 
   7   5   5       32.52       36.88      4.11 o 
   8   5   5       48.83       45.43      5.74 o 
   9   5   5       26.65       20.96      3.66 o 
  10   5   5       23.22       19.00      3.21 o 
  11   5   5       13.13       15.58      3.29 o 
  12   5   5       21.33       19.96      4.91 o 
   0   6   5      399.95      405.86      5.72 o 
   1   6   5      124.41      120.97      4.24 o 
   2   6   5        3.06        2.71      1.06 o 
   3   6   5      306.35      313.98      7.99 o 
   4   6   5      179.15      174.08      5.02 o 
   5   6   5       75.75       70.15      3.25 o 
   6   6   5       16.22       13.86      1.98 o 
   7   6   5        2.66        3.64      1.23 o 
   8   6   5       20.02       16.00      2.61 o 
   9   6   5        5.86        5.06      1.95 o 
  10   6   5        3.25        3.19      1.74 o 
  11   6   5        9.58        8.89      2.55 o 
  12   6   5        0.43        1.40      2.30 o 
   0   7   5      112.13      109.69      4.93 o 
   1   7   5      173.30      184.13      5.11 o 
   2   7   5      174.99      171.24      5.80 o 
   3   7   5      393.71      384.81      8.54 o 
   4   7   5      255.36      237.95      5.42 o 
   5   7   5       73.56       71.46      2.33 o 
   6   7   5       27.15       25.80      3.79 o 
   7   7   5       13.07       13.53      2.15 o 
   8   7   5       24.10       26.82      3.44 o 
   9   7   5       24.79       21.44      3.58 o 
  10   7   5        1.78        3.48      1.63 o 
  11   7   5        1.19        1.91      1.19 o 
   0   8   5      147.98      145.97      5.55 o 
   1   8   5      335.34      356.40      8.28 o 
   2   8   5      135.61      140.18      4.35 o 
   3   8   5       79.82       81.24      7.47 o 
   4   8   5       90.36       86.00      5.06 o 
   5   8   5       49.99       41.98      2.38 o 
   6   8   5      147.99      151.00      4.59 o 
   7   8   5       84.12       85.20      6.91 o 
   8   8   5       32.57       28.68      4.30 o 
   9   8   5        6.27        5.99      1.66 o 
  10   8   5        6.42        8.02      2.22 o 
  11   8   5        2.33        3.94      1.53 o 
   0   9   5      402.11      411.88     11.04 o 
   1   9   5      395.04      392.56     11.59 o 
   2   9   5       58.88       56.50      5.64 o 
   3   9   5      109.47      118.78      6.88 o 
   4   9   5       27.86       28.86      3.53 o 
   5   9   5      158.08      173.71      9.40 o 
   6   9   5       72.81       69.47      6.69 o 
   7   9   5       85.63       90.47      8.25 o 
   8   9   5        2.69        3.28      1.21 o 
   9   9   5       15.64       14.08      2.85 o 
  10   9   5        2.58        3.07      1.41 o 
   0  10   5       70.20       68.06     10.34 o 
   1  10   5      103.62      101.39      4.33 o 
   2  10   5      188.19      147.70     17.39 o 
   3  10   5      108.94      115.24      7.39 o 
   4  10   5       75.01       76.47      8.04 o 
   5  10   5      123.84      121.97      6.74 o 
   6  10   5       14.37       14.13      2.28 o 
   7  10   5       17.70       20.17      3.22 o 
   8  10   5        8.27        5.95      1.79 o 
   9  10   5        2.65        3.83      1.39 o 
  10  10   5        1.43        5.30      2.19 o 
   0  11   5       57.95       70.03      6.72 o 
   1  11   5       10.46        8.70      1.69 o 
   2  11   5      242.80      253.88     10.43 o 
   3  11   5       11.51       11.16      2.13 o 
   4  11   5      105.85      109.19      8.93 o 
   5  11   5       65.98       76.92      6.64 o 
   6  11   5       33.70       30.06      5.05 o 
   7  11   5       11.52       13.69      3.04 o 
   8  11   5        3.61        4.54      1.70 o 
   9  11   5       10.32       10.60      2.67 o 
   0  12   5        6.19        8.26      3.27 o 
   1  12   5        8.86        9.85      2.03 o 
   2  12   5       65.43       66.05      6.82 o 
   3  12   5       23.64       22.02      3.29 o 
   4  12   5       53.22       51.89      6.31 o 
   5  12   5        4.37        5.24      2.55 o 
   6  12   5       10.02        9.40      2.26 o 
   7  12   5        1.82        3.91      1.52 o 
   8  12   5       37.72       39.12      5.80 o 
   0  13   5      113.28      116.21     16.50 o 
   1  13   5        6.68        6.68      1.63 o 
   2  13   5       35.45       33.08      5.79 o 
   3  13   5       13.50       12.57      3.42 o 
   4  13   5       11.10       12.68      2.95 o 
   5  13   5        7.09        8.72      2.59 o 
   6  13   5       14.04       11.13      2.53 o 
   7  13   5       11.64       14.57      2.88 o 
   0  14   5        0.54        4.31      3.38 o 
   1  14   5       39.30       37.32      6.34 o 
   2  14   5        9.31        9.91      2.50 o 
   3  14   5        2.72        4.69      1.77 o 
   4  14   5        1.36        4.33      1.77 o 
   5  14   5       11.07       14.21      3.58 o 
   6  14   5        5.27        7.00      2.32 o 
   0  15   5        0.70        2.36      2.75 o 
   1  15   5       25.77       26.23      5.68 o 
   2  15   5        0.90        3.15      2.22 o 
   3  15   5        8.75       12.01      4.02 o 
   4  15   5       10.76       12.07      3.09 o 
   0  16   5       13.18       12.39      5.23 o 
   1  16   5       11.67       19.87      8.77 o 
   0   0   6        2.37        7.65      2.31 o 
   1   0   6      580.50      529.23      5.16 o 
   2   0   6       58.53       59.32      2.88 o 
   3   0   6     1101.94     1111.12     12.35 o 
   4   0   6      198.91      226.09      8.17 o 
   5   0   6      614.04      679.60     13.92 o 
   6   0   6      808.04      872.61     28.50 o 
   7   0   6     1215.69     1314.56     30.47 o 
   8   0   6       36.02       50.76      7.29 o 
   9   0   6       25.33       24.62      4.93 o 
  10   0   6       44.58       50.10     13.23 o 
  11   0   6        1.86        3.50      3.52 o 
  12   0   6        0.01        4.74      2.98 o 
  13   0   6        3.29        6.40      3.11 o 
   0   1   6       62.74       53.42      2.63 o 
   1   1   6      681.86      635.30      5.97 o 
   2   1   6     4493.34     4631.65     37.69 o 
   3   1   6      484.97      441.64      6.90 o 
   4   1   6      910.98      988.30      6.49 o 
   5   1   6       35.15       33.22      1.64 o 
   6   1   6      442.37      437.98      8.07 o 
   7   1   6       55.73       49.31      3.13 o 
   8   1   6       36.58       36.55      3.35 o 
   9   1   6       58.56       28.04     11.48 o 
  10   1   6        0.19        2.93      1.34 o 
  11   1   6        2.90        7.81      3.29 o 
  12   1   6        4.77        5.05      2.06 o 
   0   2   6       49.67       47.78      3.00 o 
   1   2   6      987.80      894.00     20.15 o 
   2   2   6     1054.16     1045.72      8.00 o 
   3   2   6      881.44      926.29      6.72 o 
   4   2   6      493.54      517.48      5.02 o 
   5   2   6        8.24       11.17      1.75 o 
   6   2   6       68.86       62.37      2.77 o 
   7   2   6      111.33      106.27      4.44 o 
   8   2   6       24.10       22.17      2.96 o 
   9   2   6       47.60       38.84      3.82 o 
  10   2   6       52.09       50.23      6.02 o 
  11   2   6       33.89       39.73      7.27 o 
  12   2   6        3.72        3.96      2.04 o 
   0   3   6       10.94       16.82      2.78 o 
   1   3   6      193.68      195.26      4.11 o 
   2   3   6      924.57      973.93      7.24 o 
   3   3   6      375.91      379.39      4.99 o 
   4   3   6      246.50      235.06      5.48 o 
   5   3   6      168.27      145.59      4.83 o 
   6   3   6       95.77       98.59      3.07 o 
   7   3   6       25.93       27.19      3.19 o 
   8   3   6       24.24       20.53      3.28 o 
   9   3   6      101.92      103.46      4.60 o 
  10   3   6        1.88        2.35      1.13 o 
  11   3   6       30.59       33.58      6.31 o 
  12   3   6        9.49        9.01      2.88 o 
   0   4   6     2052.92     2209.75     12.01 o 
   1   4   6      933.90      965.61      5.44 o 
   2   4   6      259.60      269.34      3.84 o 
   3   4   6      953.27     1011.35     11.29 o 
   4   4   6       45.66       43.98      2.38 o 
   5   4   6      147.97      108.48     11.63 o 
   6   4   6      240.42      244.59      6.32 o 
   7   4   6       94.67       85.31      4.06 o 
   8   4   6       19.59       16.78      5.34 o 
   9   4   6       41.88       42.63      4.96 o 
  10   4   6        4.23        4.89      1.82 o 
  11   4   6        1.00        3.84      2.00 o 
  12   4   6       20.51       24.99      5.63 o 
   0   5   6     1272.70     1313.09      8.74 o 
   1   5   6      785.86      810.88      5.84 o 
   2   5   6      456.70      438.54      4.74 o 
   3   5   6      502.73      504.65      8.58 o 
   4   5   6        6.64        6.94      1.13 o 
   5   5   6       10.24       10.85      1.81 o 
   6   5   6      107.39      102.20      3.08 o 
   7   5   6        1.55        1.55      0.73 o 
   8   5   6       44.23       43.11      5.99 o 
   9   5   6       31.52       38.06      6.00 o 
  10   5   6        7.18        5.38      1.59 o 
  11   5   6        7.22        8.25      2.73 o 
  12   5   6        2.60        3.88      1.86 o 
   0   6   6      108.38      109.13      5.36 o 
   1   6   6      725.78      779.43      8.49 o 
   2   6   6      374.18      399.62      5.27 o 
   3   6   6       13.18       14.85      1.80 o 
   4   6   6      132.69      124.50      4.75 o 
   5   6   6      242.25      226.25      8.20 o 
   6   6   6      323.54      323.99      8.02 o 
   7   6   6       32.33       33.72      3.72 o 
   8   6   6       99.49      108.88      8.19 o 
   9   6   6        7.92        7.38      1.73 o 
  10   6   6        1.86        3.16      1.37 o 
  11   6   6       12.32       10.04      2.72 o 
  12   6   6        0.09        2.85      2.30 o 
   0   7   6      543.14      525.03     11.28 o 
   1   7   6       31.54       28.93      1.22 o 
   2   7   6       73.32       74.28      4.56 o 
   3   7   6      102.03      110.50      4.24 o 
   4   7   6      232.03      240.39      4.45 o 
   5   7   6      248.64      248.43      5.07 o 
   6   7   6      291.14      291.47      7.58 o 
   7   7   6       16.83       18.45      2.74 o 
   8   7   6       59.60       55.77      5.25 o 
   9   7   6        8.40        6.79      1.53 o 
  10   7   6        3.01        2.97      1.28 o 
  11   7   6        1.35        3.60      1.91 o 
   0   8   6       12.35       10.37      2.27 o 
   1   8   6      113.15      104.76      5.08 o 
   2   8   6      205.95      197.65      5.54 o 
   3   8   6      306.82      320.45      7.64 o 
   4   8   6        5.79        5.93      1.62 o 
   5   8   6       44.28       46.90      5.28 o 
   6   8   6      121.21      122.25      7.05 o 
   7   8   6       44.85       41.89      5.13 o 
   8   8   6       13.41       14.56      2.68 o 
   9   8   6        6.05        5.89      1.48 o 
  10   8   6        4.43        4.23      1.68 o 
  11   8   6        8.77       10.16      2.74 o 
   0   9   6       59.68       47.13      2.66 o 
   1   9   6      146.66      142.74     10.26 o 
   2   9   6       72.65       75.03      4.83 o 
   3   9   6      235.39      240.13      8.96 o 
   4   9   6       19.02       18.44      2.73 o 
   5   9   6       79.21       85.79      8.61 o 
   6   9   6       25.82       25.76      4.06 o 
   7   9   6        3.45        3.48      1.53 o 
   8   9   6        9.90       13.18      2.48 o 
   9   9   6        3.03        3.20      1.21 o 
  10   9   6        0.94        3.68      1.92 o 
   0  10   6        2.92        3.67      2.17 o 
   1  10   6       27.24       28.91      3.61 o 
   2  10   6       57.30       57.35      6.43 o 
   3  10   6      403.00      410.04      9.70 o 
   4  10   6       10.84       11.82      2.19 o 
   5  10   6       37.86       43.35      5.79 o 
   6  10   6        7.87        7.61      1.92 o 
   7  10   6       35.39       36.54      5.59 o 
   8  10   6        0.07        1.66      1.18 o 
   9  10   6        1.75        2.95      1.24 o 
  10  10   6        3.54        2.46      1.61 o 
   0  11   6        1.05        4.47      2.30 o 
   1  11   6       74.69       77.05      8.34 o 
   2  11   6      144.34       94.43     20.17 o 
   3  11   6        3.71        3.79      1.38 o 
   4  11   6        5.81        4.47      1.22 o 
   5  11   6       11.03        8.80      2.02 o 
   6  11   6       36.76       43.35      5.59 o 
   7  11   6        7.20        8.84      1.96 o 
   8  11   6        8.63        7.73      2.12 o 
   9  11   6        0.69        2.52      1.81 o 
   0  12   6       32.29       30.73      6.69 o 
   1  12   6       23.26       27.07      3.84 o 
   2  12   6        0.97        1.82      1.03 o 
   3  12   6       36.87       34.70      5.09 o 
   4  12   6        8.55        8.75      1.92 o 
   5  12   6        3.20        2.97      1.41 o 
   6  12   6        4.88        4.31      1.68 o 
   7  12   6       33.80       35.68      5.84 o 
   8  12   6        0.41        2.27      1.54 o 
   0  13   6       17.88       21.39      5.88 o 
   1  13   6       11.77       13.26      2.69 o 
   2  13   6       18.68       17.02      3.45 o 
   3  13   6       19.32       22.94      4.52 o 
   4  13   6       11.49       16.27      3.47 o 
   5  13   6        8.61        7.80      2.36 o 
   6  13   6       16.12       18.35      3.93 o 
   7  13   6       12.14       12.30      3.06 o 
   0  14   6       14.87       13.48      3.68 o 
   1  14   6        4.65        7.24      2.61 o 
   2  14   6        0.53        2.35      1.62 o 
   3  14   6        1.32        3.22      1.72 o 
   4  14   6       19.19       21.55      5.14 o 
   5  14   6        1.63        2.40      1.74 o 
   6  14   6       11.12       12.01      2.92 o 
   0  15   6        4.17        6.75      3.35 o 
   1  15   6        3.19        3.86      2.07 o 
   2  15   6        0.48        1.92      1.99 o 
   3  15   6        0.58        2.23      1.91 o 
   4  15   6        9.34       10.95      2.92 o 
   1   0   7      141.69      121.99      6.33 o 
   2   0   7        7.21        7.27      1.74 o 
   3   0   7      554.61      591.75      9.53 o 
   4   0   7      320.61      357.29     16.81 o 
   5   0   7       21.86       15.93      4.49 o 
   6   0   7       25.47       21.95      2.81 o 
   7   0   7        1.15        2.25      0.88 o 
   8   0   7       98.79      111.01      7.34 o 
   9   0   7       29.95       34.93      7.04 o 
  10   0   7        1.02        2.21      1.90 o 
  11   0   7        6.26        5.71      3.61 o 
  12   0   7        6.61        5.44      2.92 o 
   0   1   7       32.41       27.23      4.40 o 
   1   1   7     1419.16     1397.51     17.06 o 
   2   1   7      119.55      124.38      3.51 o 
   3   1   7      200.49      232.55      4.68 o 
   4   1   7      195.30      201.95      6.51 o 
   5   1   7      305.98      305.88      8.97 o 
   6   1   7       92.35       82.75      2.64 o 
   7   1   7      175.72      160.73      6.84 o 
   8   1   7        3.42        2.59      0.82 o 
   9   1   7       54.62       44.50      5.66 o 
  10   1   7        0.74        2.58      2.45 o 
  11   1   7        4.96        4.39      2.54 o 
  12   1   7        1.18        2.87      1.67 o 
   0   2   7     1079.61     1003.76     14.94 o 
   1   2   7      217.95      237.96      5.29 o 
   2   2   7      311.38      326.50      4.70 o 
   3   2   7       72.28       69.00      2.67 o 
   4   2   7     1636.52     1736.75     15.09 o 
   5   2   7      108.31      110.59      1.88 o 
   6   2   7       62.93       63.94      2.31 o 
   7   2   7       78.98       76.88      3.53 o 
   8   2   7      395.00      407.48     11.94 o 
   9   2   7       60.41       53.36      4.35 o 
  10   2   7       48.72       50.89      7.10 o 
  11   2   7        9.86        9.74      2.80 o 
  12   2   7       13.03       13.29      3.56 o 
   0   3   7     1950.67     2088.99     23.98 o 
   1   3   7      323.59      341.25      4.70 o 
   2   3   7      320.88      303.28      8.69 o 
   3   3   7      691.28      699.61      9.91 o 
   4   3   7      873.07      909.91      8.44 o 
   5   3   7      143.55      134.37      3.98 o 
   6   3   7      360.26      363.40      8.00 o 
   7   3   7      109.33      116.48      3.30 o 
   8   3   7      279.69      275.99      8.41 o 
   9   3   7       24.55        9.36      4.40 o 
  10   3   7       29.83       27.16      5.26 o 
  11   3   7       13.60       15.26      3.91 o 
  12   3   7        0.99        3.41      2.13 o 
   0   4   7     5330.05     6153.91     62.99 o 
   1   4   7     1105.36     1152.78     10.36 o 
   2   4   7      700.24      706.03      6.53 o 
   3   4   7      169.20      165.16      5.06 o 
   4   4   7      103.16      106.39      4.69 o 
   5   4   7       31.54       30.24      2.66 o 
   6   4   7       26.74       27.37      3.14 o 
   7   4   7       26.68       26.74      3.45 o 
   8   4   7      109.01      107.74      5.30 o 
   9   4   7       35.69       34.15      5.32 o 
  10   4   7        1.88        2.98      1.42 o 
  11   4   7        9.25       11.75      3.03 o 
  12   4   7        0.02        3.83      1.97 o 
   0   5   7       33.92       37.29      4.40 o 
   1   5   7      268.58      289.43      7.07 o 
   2   5   7      294.06      292.90      7.14 o 
   3   5   7      216.00      198.01      5.10 o 
   4   5   7       86.74       92.84      4.03 o 
   5   5   7       76.52       80.72      4.02 o 
   6   5   7       49.28       52.60      4.42 o 
   7   5   7       75.53       67.08      4.56 o 
   8   5   7       17.54       16.97      2.93 o 
   9   5   7       26.20       24.31      4.21 o 
  10   5   7        7.34        8.21      2.21 o 
  11   5   7       10.89       13.69      3.38 o 
  12   5   7        4.87        7.13      2.84 o 
   0   6   7      122.64      113.60      5.58 o 
   1   6   7       79.08       76.11      2.47 o 
   2   6   7      380.05      388.55      6.78 o 
   3   6   7       62.06       58.76      2.54 o 
   4   6   7      857.74      836.61     19.25 o 
   5   6   7       21.44       20.39      3.00 o 
   6   6   7       54.27       53.73      4.76 o 
   7   6   7       60.74       54.15      4.53 o 
   8   6   7        7.69        4.77      1.28 o 
   9   6   7       14.92       11.55      2.53 o 
  10   6   7        2.76        4.21      1.57 o 
  11   6   7        2.13        1.94      1.51 o 
   0   7   7        2.09        3.16      1.08 o 
   1   7   7      431.90      449.19      7.40 o 
   2   7   7       50.08       51.06      3.76 o 
   3   7   7       79.53       74.51      3.48 o 
   4   7   7       13.01       14.82      2.00 o 
   5   7   7      554.56      580.12     12.33 o 
   6   7   7       35.50       37.70      4.51 o 
   7   7   7      223.52      223.28      6.62 o 
   8   7   7        2.29        1.81      0.84 o 
   9   7   7        5.76        7.04      1.97 o 
  10   7   7       10.63       11.77      2.69 o 
  11   7   7       10.17        8.60      3.00 o 
   0   8   7       72.37       61.39      3.52 o 
   1   8   7      209.23      214.48      6.36 o 
   2   8   7      332.27      347.69      8.61 o 
   3   8   7      123.40      127.05      5.71 o 
   4   8   7      232.89      243.89      8.93 o 
   5   8   7       87.10       86.21      5.87 o 
   6   8   7       68.42       62.98      6.87 o 
   7   8   7       74.58       67.44      7.84 o 
   8   8   7        7.11        7.13      1.79 o 
   9   8   7        1.67        3.15      1.67 o 
  10   8   7        7.41        6.43      2.06 o 
  11   8   7        5.77        7.71      2.67 o 
   0   9   7        0.57        1.59      0.72 o 
   1   9   7       11.22       13.13      2.08 o 
   2   9   7       74.07       72.05      5.23 o 
   3   9   7      178.33      183.33      5.84 o 
   4   9   7      150.70      151.11     10.49 o 
   5   9   7       59.60       58.41      5.58 o 
   6   9   7      225.87      232.38      8.15 o 
   7   9   7        2.46        3.21      1.39 o 
   8   9   7       33.57       32.77      5.33 o 
   9   9   7       17.61       14.66      3.07 o 
  10   9   7        1.20        2.43      1.53 o 
   0  10   7        8.93       14.85      3.83 o 
   1  10   7        0.69        1.79      1.12 o 
   2  10   7       50.77       45.87      4.55 o 
   3  10   7        8.63        7.94      1.54 o 
   4  10   7      146.96      156.60      6.93 o 
   5  10   7        4.06        3.69      1.09 o 
   6  10   7       27.01       28.98      4.66 o 
   7  10   7        0.08        1.85      1.11 o 
   8  10   7        2.05        3.73      1.24 o 
   9  10   7        1.60        3.09      1.47 o 
   0  11   7        2.55        3.43      2.58 o 
   1  11   7        3.33        3.09      1.46 o 
   2  11   7        8.06        7.28      1.52 o 
   3  11   7       63.43       59.26      6.44 o 
   4  11   7       21.53       19.42      2.82 o 
   5  11   7       79.36       69.14      7.52 o 
   6  11   7        3.01        3.25      1.16 o 
   7  11   7        1.09        2.73      1.32 o 
   8  11   7        5.50        5.02      1.42 o 
   9  11   7        3.27        4.17      1.78 o 
   0  12   7        1.18        3.66      2.67 o 
   1  12   7       14.61       16.21      2.65 o 
   2  12   7       13.70       11.94      2.19 o 
   3  12   7       18.76       15.28      2.68 o 
   4  12   7       71.66       70.67      7.07 o 
   5  12   7        4.07        3.78      1.34 o 
   6  12   7        7.42        7.47      2.13 o 
   7  12   7        1.27        3.95      1.64 o 
   8  12   7        3.40        4.79      2.17 o 
   0  13   7        3.85        5.62      2.43 o 
   1  13   7        7.76        9.34      2.15 o 
   2  13   7        6.95        8.53      1.94 o 
   3  13   7       48.94       56.15      7.22 o 
   4  13   7       28.68       31.25      5.85 o 
   5  13   7       21.60       22.86      4.19 o 
   6  13   7        3.95        4.72      1.75 o 
   7  13   7        1.73        3.37      2.09 o 
   0  14   7        0.27        0.93      1.88 o 
   1  14   7       12.45       13.16      3.30 o 
   2  14   7       10.08       12.76      3.18 o 
   3  14   7       31.81       33.41      5.44 o 
   4  14   7       12.49       13.78      3.01 o 
   5  14   7        5.95        7.67      2.60 o 
   0  15   7        0.08        3.89      3.07 o 
   1  15   7       19.46       19.47      5.97 o 
   2  15   7        3.17        6.21      2.70 o 
   3  15   7        5.36        4.23      2.04 o 
   0   0   8     3955.82     4136.07    254.83 o 
   1   0   8     1094.02     1048.23     27.73 o 
   2   0   8      624.50      689.49      6.46 o 
   3   0   8      496.14      511.57     10.83 o 
   4   0   8       51.89       59.75      7.89 o 
   5   0   8      223.42      270.32      9.77 o 
   6   0   8      190.60      199.30     10.57 o 
   7   0   8       51.44       55.41      9.41 o 
   8   0   8      294.76      340.13     15.48 o 
   9   0   8       31.71       39.98      8.29 o 
  10   0   8        2.53        3.23      2.16 o 
  11   0   8        0.63        2.56      3.69 o 
  12   0   8        7.61        8.13      3.99 o 
   0   1   8     3577.15     3823.11     36.98 o 
   1   1   8     1086.57     1106.94     17.52 o 
   2   1   8      384.40      364.13      5.72 o 
   3   1   8      618.09      621.54      8.75 o 
   4   1   8       79.48       80.12      4.82 o 
   5   1   8        7.42        9.69      2.18 o 
   6   1   8      130.37      117.11      4.52 o 
   7   1   8      150.37      152.08      5.42 o 
   8   1   8      167.76      160.84      5.72 o 
   9   1   8      110.45      103.00      8.90 o 
  10   1   8       28.43       29.81      5.23 o 
  11   1   8        1.17        4.66      2.41 o 
  12   1   8        0.83        3.74      2.08 o 
   0   2   8     1033.47     1132.29     15.85 o 
   1   2   8     1848.61     1917.30     21.81 o 
   2   2   8      499.13      554.26      6.85 o 
   3   2   8       43.16       43.85      1.99 o 
   4   2   8      284.54      301.97      8.47 o 
   5   2   8       39.08       40.31      3.80 o 
   6   2   8      344.16      354.95      8.39 o 
   7   2   8        9.34        8.72      1.25 o 
   8   2   8      191.29      208.63      6.43 o 
   9   2   8       34.50       33.82      5.61 o 
  10   2   8       41.09       44.74      6.04 o 
  11   2   8        8.40        9.62      2.68 o 
  12   2   8       23.70       26.69      6.16 o 
   0   3   8      108.12      128.53      6.03 o 
   1   3   8     1008.32     1011.91      8.68 o 
   2   3   8     1088.82     1163.72     12.00 o 
   3   3   8      633.71      664.10      6.56 o 
   4   3   8      376.81      384.23      6.27 o 
   5   3   8      223.85      230.21      5.84 o 
   6   3   8      119.84      109.01      3.18 o 
   7   3   8       33.31       28.78      3.87 o 
   8   3   8        5.65        6.55      1.31 o 
   9   3   8      174.16      172.29      9.11 o 
  10   3   8       58.86       58.96      8.33 o 
  11   3   8        4.07        4.46      2.05 o 
  12   3   8        4.42        5.65      2.37 o 
   0   4   8      158.43      152.84      7.68 o 
   1   4   8      412.59      419.83      5.05 o 
   2   4   8      409.37      424.60      5.36 o 
   3   4   8      674.54      703.50      8.85 o 
   4   4   8      188.32      174.60      4.66 o 
   5   4   8       54.99       56.27      2.93 o 
   6   4   8      194.19      187.52      4.08 o 
   7   4   8       36.06       38.32      4.45 o 
   8   4   8        1.29        2.95      1.38 o 
   9   4   8       37.75       33.04      4.90 o 
  10   4   8       16.06       12.15      2.74 o 
  11   4   8       32.46       35.45      6.79 o 
  12   4   8        0.43        2.76      1.72 o 
   0   5   8      344.46      391.54      8.15 o 
   1   5   8      200.82      216.92      6.20 o 
   2   5   8       46.24       50.10      2.49 o 
   3   5   8       30.89       26.03      3.02 o 
   4   5   8        0.75        1.93      0.99 o 
   5   5   8      481.59      539.62     15.29 o 
   6   5   8       86.09       63.52      8.62 o 
   7   5   8       69.46       63.32      3.64 o 
   8   5   8        1.69        4.13      1.29 o 
   9   5   8       36.31       36.41      5.58 o 
  10   5   8        9.59       10.38      2.50 o 
  11   5   8        6.76        7.12      2.05 o 
   0   6   8        2.02        2.79      0.85 o 
   1   6   8       32.80       30.46      2.94 o 
   2   6   8      175.72      180.24      4.72 o 
   3   6   8      317.78      309.87      6.33 o 
   4   6   8      243.95      218.80      7.56 o 
   5   6   8      179.69      184.38      5.25 o 
   6   6   8       18.72       18.52      2.75 o 
   7   6   8        0.31        2.23      0.87 o 
   8   6   8       45.84       36.84      5.58 o 
   9   6   8        5.02        8.39      1.91 o 
  10   6   8       17.02       19.76      4.16 o 
  11   6   8        0.39        1.83      1.45 o 
   0   7   8      294.20      308.37      9.64 o 
   1   7   8      302.08      331.34      7.62 o 
   2   7   8       16.48       18.95      2.30 o 
   3   7   8      265.85      271.30      6.23 o 
   4   7   8       88.43       87.28      3.50 o 
   5   7   8      182.03      169.65      5.16 o 
   6   7   8       97.80      102.34      3.95 o 
   7   7   8       81.66       81.52      4.96 o 
   8   7   8        9.91       11.27      2.66 o 
   9   7   8       21.51       18.12      3.57 o 
  10   7   8        3.32        4.62      1.92 o 
  11   7   8        8.80        7.26      2.49 o 
   0   8   8      129.26      139.39      7.29 o 
   1   8   8       26.26       23.98      2.28 o 
   2   8   8      318.35      326.36      7.51 o 
   3   8   8       51.76       52.64      5.43 o 
   4   8   8      140.34      151.07      6.28 o 
   5   8   8      168.85      171.11      5.52 o 
   6   8   8      238.01      247.83      6.81 o 
   7   8   8       23.64       22.31      3.44 o 
   8   8   8        7.69        8.00      2.20 o 
   9   8   8        4.00        4.52      1.89 o 
  10   8   8        9.72        9.33      3.00 o 
   0   9   8        1.29        2.06      0.74 o 
   1   9   8       38.14       39.48      4.57 o 
   2   9   8       91.51       92.19      4.73 o 
   3   9   8      204.29      213.98      7.05 o 
   4   9   8      229.52      229.81      9.40 o 
   5   9   8      149.35      142.61      7.72 o 
   6   9   8       24.15       23.53      3.42 o 
   7   9   8        0.43        2.53      1.33 o 
   8   9   8        2.90        4.15      1.74 o 
   9   9   8        3.98        5.14      1.57 o 
  10   9   8        0.66        2.31      1.55 o 
   0  10   8       13.88       18.44      4.15 o 
   1  10   8       51.77       46.49      5.67 o 
   2  10   8       85.02       81.06      7.34 o 
   3  10   8       47.92       41.35      5.01 o 
   4  10   8       87.75       91.59      5.01 o 
   5  10   8       85.05       82.13      8.26 o 
   6  10   8       12.18       11.83      2.08 o 
   7  10   8        2.81        5.71      1.70 o 
   8  10   8        8.26        8.94      1.97 o 
   9  10   8       14.50       16.75      3.52 o 
   0  11   8      180.37      199.60     11.48 o 
   1  11   8       15.47       11.23      2.34 o 
   2  11   8       51.01       53.52      6.00 o 
   3  11   8       77.84       77.07      7.46 o 
   4  11   8       10.15        7.72      1.71 o 
   5  11   8       68.45       68.44      7.38 o 
   6  11   8        5.17        5.54      1.37 o 
   7  11   8       12.84       10.82      1.98 o 
   8  11   8        1.88        4.56      1.56 o 
   0  12   8      168.01      175.58     16.58 o 
   1  12   8       86.95       86.67      9.11 o 
   2  12   8        2.76        3.63      1.49 o 
   3  12   8        2.54        2.89      1.39 o 
   4  12   8       46.30       46.61      5.66 o 
   5  12   8       10.93        9.70      2.08 o 
   6  12   8       35.22       32.62      5.20 o 
   7  12   8       13.44       13.57      2.86 o 
   0  13   8       26.97       29.63      5.58 o 
   1  13   8       28.61       30.08      4.93 o 
   2  13   8        5.24        5.21      1.40 o 
   3  13   8       12.84       12.27      2.40 o 
   4  13   8        0.34        3.77      1.53 o 
   5  13   8       24.47       25.42      4.95 o 
   6  13   8        4.83        4.53      1.67 o 
   0  14   8        0.15        4.73      2.53 o 
   1  14   8        0.13        2.13      1.22 o 
   2  14   8       34.86       39.51      5.82 o 
   3  14   8        3.08        3.63      1.42 o 
   4  14   8        0.08        3.30      1.43 o 
   5  14   8        4.37        3.65      1.79 o 
   0  15   8       25.54       34.61      9.62 o 
   1  15   8        2.11        4.77      2.33 o 
   2  15   8        7.08        7.51      2.21 o 
   1   0   9        6.44        6.26      2.16 o 
   2   0   9       27.97       36.71      3.73 o 
   3   0   9       13.65       10.48      2.99 o 
   4   0   9       74.59       87.60      5.63 o 
   5   0   9        1.06        3.27      2.07 o 
   6   0   9        4.47        4.87      2.39 o 
   7   0   9        2.67        5.55      3.27 o 
   8   0   9      131.46      155.96     16.69 o 
   9   0   9        4.37        5.44      2.44 o 
  10   0   9        0.89        3.21      1.99 o 
  11   0   9        5.56        5.40      2.81 o 
  12   0   9        0.16        4.04      3.36 o 
   0   1   9        9.42        9.87      3.28 o 
   1   1   9       65.66       50.64      3.98 o 
   2   1   9      235.67      231.32      7.57 o 
   3   1   9      287.90      300.63     10.11 o 
   4   1   9      116.00      125.48      5.52 o 
   5   1   9       80.89       91.13      6.19 o 
   6   1   9       93.23       99.95      6.57 o 
   7   1   9      238.00      241.91      9.06 o 
   8   1   9       51.31       53.40      6.28 o 
   9   1   9        7.72        6.25      1.74 o 
  10   1   9       37.36       40.96      6.40 o 
  11   1   9        0.66        3.78      2.45 o 
  12   1   9        3.77        7.62      2.62 o 
   0   2   9       85.87       80.79     11.32 o 
   1   2   9     1284.59     1375.14     19.95 o 
   2   2   9      249.89      247.82      7.28 o 
   3   2   9      430.69      444.06      4.84 o 
   4   2   9       51.11       45.18      2.69 o 
   5   2   9      294.29      293.71      8.50 o 
   6   2   9       11.20       12.20      1.88 o 
   7   2   9      331.78      341.31      8.91 o 
   8   2   9       36.21       33.16      4.50 o 
   9   2   9        5.46        6.83      2.14 o 
  10   2   9       13.74       13.09      2.87 o 
  11   2   9       18.85       23.54      4.40 o 
  12   2   9        7.91        8.42      2.73 o 
   0   3   9      208.16      216.61      8.71 o 
   1   3   9     1222.04     1290.25     11.36 o 
   2   3   9      411.62      434.18     14.09 o 
   3   3   9      669.57      656.73     10.04 o 
   4   3   9      424.96      443.91      7.92 o 
   5   3   9       28.35       24.86      3.00 o 
   6   3   9       36.41       35.85      3.85 o 
   7   3   9       13.79       14.79      2.48 o 
   8   3   9       40.26       53.44      6.37 o 
   9   3   9       10.39       11.40      2.46 o 
  10   3   9       11.65       11.34      2.80 o 
  11   3   9        2.63        4.32      2.50 o 
  12   3   9        6.96       10.02      2.96 o 
   0   4   9      329.78      349.76     12.31 o 
   1   4   9      160.29      154.10      5.22 o 
   2   4   9       65.10       71.46      3.36 o 
   3   4   9      425.39      437.68      8.55 o 
   4   4   9       21.16       19.22      2.33 o 
   5   4   9      246.72      234.52      5.47 o 
   6   4   9       10.19       11.68      2.39 o 
   7   4   9       78.87       78.90      3.89 o 
   8   4   9       39.45       38.60      5.33 o 
   9   4   9        1.50        2.80      1.27 o 
  10   4   9       21.92       21.92      4.07 o 
  11   4   9        1.63        3.40      1.90 o 
   0   5   9       87.47       95.39      4.43 o 
   1   5   9      315.10      349.51      6.58 o 
   2   5   9      107.35      106.75      4.20 o 
   3   5   9      386.33      408.15      8.82 o 
   4   5   9      602.74      627.98     12.83 o 
   5   5   9      388.93      381.96      7.90 o 
   6   5   9      334.02      346.67      8.74 o 
   7   5   9       44.06       36.72      5.19 o 
   8   5   9       29.17       27.54      4.49 o 
   9   5   9        9.47       10.18      2.61 o 
  10   5   9        0.52        1.81      1.39 o 
  11   5   9        1.42        3.19      1.48 o 
   0   6   9       10.82       15.81      3.35 o 
   1   6   9       16.75       19.81      2.55 o 
   2   6   9      136.36      127.83      4.06 o 
   3   6   9       25.77       29.28      3.51 o 
   4   6   9      725.98      762.96     12.88 o 
   5   6   9       35.64       42.31      4.54 o 
   6   6   9       30.72       30.08      4.24 o 
   7   6   9       21.46       18.21      2.70 o 
   8   6   9        8.09       10.01      2.56 o 
   9   6   9       28.16       22.44      4.08 o 
  10   6   9        6.45        6.09      2.00 o 
  11   6   9        5.53        5.07      1.89 o 
   0   7   9       63.90       65.59      4.50 o 
   1   7   9      148.23      157.84      3.97 o 
   2   7   9       45.95       41.16      2.78 o 
   3   7   9      133.04      116.54      4.86 o 
   4   7   9      272.34      279.51      6.77 o 
   5   7   9       95.88      103.99      5.85 o 
   6   7   9       70.70       70.51      3.94 o 
   7   7   9       16.30       14.92      2.63 o 
   8   7   9        5.20        4.67      1.62 o 
   9   7   9        0.71        2.30      1.80 o 
  10   7   9        0.44        3.12      1.76 o 
   0   8   9        7.87        8.99      2.41 o 
   1   8   9       94.42       80.42      5.49 o 
   2   8   9      138.78      133.19      5.35 o 
   3   8   9      135.89      135.36      5.09 o 
   4   8   9       27.31       27.28      3.58 o 
   5   8   9       19.05       17.41      2.53 o 
   6   8   9        7.51        6.08      1.56 o 
   7   8   9       84.92       79.63      4.99 o 
   8   8   9        5.54        5.85      1.54 o 
   9   8   9        0.20        2.94      1.74 o 
  10   8   9        0.62        2.48      1.63 o 
   0   9   9        0.03        2.55      1.90 o 
   1   9   9      123.58      114.82      4.55 o 
   2   9   9        8.11       12.53      2.23 o 
   3   9   9        2.38        4.21      1.65 o 
   4   9   9        8.20        7.67      1.64 o 
   5   9   9       16.02       15.29      2.41 o 
   6   9   9       35.88       34.10      4.29 o 
   7   9   9       25.87       22.64      3.33 o 
   8   9   9        1.05        2.55      1.48 o 
   9   9   9        2.17        3.92      1.81 o 
   0  10   9       48.55       56.14     10.29 o 
   1  10   9        3.90        3.31      0.96 o 
   2  10   9       94.37       92.60      7.54 o 
   3  10   9      173.85      188.56      7.04 o 
   4  10   9       67.98       70.09      7.65 o 
   5  10   9       47.95       44.79      4.98 o 
   6  10   9        7.86        7.18      1.67 o 
   7  10   9        4.70        6.42      1.80 o 
   8  10   9        0.90        2.62      1.30 o 
   9  10   9        5.65        7.36      2.08 o 
   0  11   9       43.56       44.65      8.86 o 
   1  11   9        4.15        6.40      1.79 o 
   2  11   9       65.04       60.09      6.42 o 
   3  11   9       32.54       31.87      4.16 o 
   4  11   9       36.09       29.22      3.70 o 
   5  11   9       68.57       69.14      7.06 o 
   6  11   9       14.44       16.61      2.34 o 
   7  11   9       10.02       11.54      2.46 o 
   8  11   9        1.27        2.79      1.26 o 
   0  12   9        5.36        5.54      2.28 o 
   1  12   9       12.91       13.01      2.50 o 
   2  12   9        3.73        6.41      1.78 o 
   3  12   9        7.06        7.12      1.61 o 
   4  12   9       83.63       83.47     10.17 o 
   5  12   9        4.52        6.37      1.75 o 
   6  12   9        2.01        3.86      1.28 o 
   7  12   9        3.29        3.72      1.75 o 
   0  13   9       19.85       19.53      4.38 o 
   1  13   9        4.60        6.08      1.79 o 
   2  13   9        7.63        5.97      1.72 o 
   3  13   9        8.85       10.72      2.23 o 
   4  13   9        7.48        7.00      1.62 o 
   5  13   9        0.95        3.02      1.49 o 
   6  13   9        4.23        4.36      1.44 o 
   0  14   9        8.77       12.55      3.12 o 
   1  14   9       37.34       34.18      5.01 o 
   2  14   9        2.89        3.63      1.30 o 
   3  14   9        1.26        2.59      1.51 o 
   4  14   9        2.25        3.90      1.71 o 
   0  15   9        0.89        3.11      2.43 o 
   1  15   9       37.31       43.56      8.39 o 
   0   0  10       39.61       44.07     12.10 o 
   1   0  10       73.78       75.62      8.32 o 
   2   0  10      475.69      462.33      8.15 o 
   3   0  10      128.78      135.18      8.55 o 
   4   0  10       17.29       20.54      4.56 o 
   5   0  10        7.26        9.77      3.46 o 
   6   0  10      199.92      222.40     10.63 o 
   7   0  10      652.69      725.75     26.33 o 
   8   0  10        0.87        5.57      2.95 o 
   9   0  10       14.79       13.02      3.83 o 
  10   0  10        5.51        4.50      2.25 o 
  11   0  10        5.93       13.32      4.74 o 
  12   0  10        1.08        5.55      3.42 o 
   0   1  10       19.73       22.30      5.57 o 
   1   1  10      793.62      777.59     15.46 o 
   2   1  10     2069.91     2226.59     26.20 o 
   3   1  10       12.01        9.89      2.05 o 
   4   1  10       42.05       49.38      6.65 o 
   5   1  10       12.84       13.01      2.55 o 
   6   1  10      106.42      109.19      5.67 o 
   7   1  10      210.31      235.00      7.83 o 
   8   1  10       77.82       77.23      9.88 o 
   9   1  10       12.01       11.70      2.89 o 
  10   1  10        7.66        7.13      2.72 o 
  11   1  10        2.65        2.68      1.65 o 
  12   1  10        2.67        4.24      2.26 o 
   0   2  10      282.89      258.72     10.69 o 
   1   2  10      367.27      346.14     10.49 o 
   2   2  10      475.76      491.88      7.27 o 
   3   2  10       32.16       29.00      1.69 o 
   4   2  10       44.18       42.42      2.56 o 
   5   2  10      158.15      170.72      6.09 o 
   6   2  10       22.80       21.73      3.62 o 
   7   2  10       57.98       44.86      5.80 o 
   8   2  10       25.39       26.27      4.30 o 
   9   2  10       71.85       80.67      9.40 o 
  10   2  10       12.66       11.88      2.97 o 
  11   2  10       15.02       16.49      3.60 o 
   0   3  10        0.54        0.95      1.25 o 
   1   3  10       43.54       42.16      4.44 o 
   2   3  10       31.56       16.91      5.75 o 
   3   3  10      153.42      162.89      5.41 o 
   4   3  10      223.56      208.59      5.10 o 
   5   3  10        4.02        4.68      0.94 o 
   6   3  10       18.87       20.95      2.91 o 
   7   3  10        3.88        2.62      1.59 o 
   8   3  10       11.15       12.29      2.19 o 
   9   3  10       21.87       21.02      3.72 o 
  10   3  10       14.75       15.22      3.70 o 
  11   3  10       11.47       13.99      3.62 o 
   0   4  10      503.16      490.01     13.50 o 
   1   4  10      204.19      222.54      6.14 o 
   2   4  10      214.15      203.81      6.17 o 
   3   4  10      144.87      113.84      9.54 o 
   4   4  10        7.46        7.33      1.40 o 
   5   4  10      570.03      574.92     13.45 o 
   6   4  10      152.99      150.14      4.76 o 
   7   4  10        7.26        8.33      1.61 o 
   8   4  10       13.36       14.55      2.96 o 
   9   4  10        7.19        7.47      2.01 o 
  10   4  10        4.14        5.12      1.81 o 
  11   4  10        4.71        6.43      2.65 o 
   0   5  10      421.68      431.66     11.21 o 
   1   5  10      118.97      125.17      3.64 o 
   2   5  10      133.99      142.18      5.05 o 
   3   5  10      187.08      183.47      4.79 o 
   4   5  10       76.64       70.04      5.17 o 
   5   5  10      113.30      111.34      3.43 o 
   6   5  10       61.12       57.20      3.87 o 
   7   5  10       27.72       29.17      4.06 o 
   8   5  10       27.01       30.83      4.76 o 
   9   5  10        0.97        1.73      1.06 o 
  10   5  10        5.90        8.71      2.05 o 
  11   5  10        3.81        7.34      2.74 o 
   0   6  10        6.25        7.31      2.39 o 
   1   6  10       55.55       63.37      4.44 o 
   2   6  10      198.62      188.64      6.31 o 
   3   6  10      215.99      209.69      5.30 o 
   4   6  10       90.91       96.86      5.37 o 
   5   6  10      109.94      114.07      5.01 o 
   6   6  10      336.64      325.14     13.66 o 
   7   6  10      115.20      110.70      5.16 o 
   8   6  10       41.60       45.17      6.13 o 
   9   6  10        2.26        4.28      2.00 o 
  10   6  10        4.55        5.63      2.07 o 
  11   6  10        1.07        3.13      1.78 o 
   0   7  10       10.02        9.68      2.43 o 
   1   7  10       11.47       14.07      2.02 o 
   2   7  10      400.33      417.22     10.54 o 
   3   7  10      120.84      120.77      4.35 o 
   4   7  10       47.20       49.61      4.93 o 
   5   7  10      126.05      130.46      4.68 o 
   6   7  10       54.22       61.10      5.61 o 
   7   7  10       26.40       31.08      4.00 o 
   8   7  10        3.14        4.68      2.06 o 
   9   7  10       18.18       23.89      5.23 o 
  10   7  10        6.15        6.19      2.21 o 
   0   8  10        1.04        1.47      1.25 o 
   1   8  10      121.62      134.57      3.51 o 
   2   8  10      477.96      480.23     10.56 o 
   3   8  10       56.45       52.63      4.99 o 
   4   8  10       12.83       15.03      2.69 o 
   5   8  10       13.09       11.83      2.19 o 
   6   8  10       20.36       17.43      2.63 o 
   7   8  10       15.84       14.00      2.97 o 
   8   8  10       18.36       15.55      4.13 o 
   9   8  10        7.37        9.61      2.86 o 
  10   8  10       13.75       12.06      3.13 o 
   0   9  10        0.58        2.39      1.48 o 
   1   9  10      107.45      103.69      6.05 o 
   2   9  10       55.75       57.57      6.71 o 
   3   9  10       58.20       58.10      6.66 o 
   4   9  10      103.36      106.21     10.79 o 
   5   9  10       40.08       41.53      4.82 o 
   6   9  10        1.49        2.61      1.21 o 
   7   9  10       10.88       13.70      2.71 o 
   8   9  10        0.18        2.95      1.58 o 
   9   9  10        5.49        3.40      1.74 o 
   0  10  10        4.03        5.76      2.37 o 
   1  10  10       16.62       17.65      2.67 o 
   2  10  10       35.44       34.98      4.60 o 
   3  10  10       99.47       97.28      7.38 o 
   4  10  10        7.90        8.94      1.82 o 
   5  10  10       23.60       25.73      3.77 o 
   6  10  10        9.70        7.63      1.62 o 
   7  10  10        4.52        6.34      1.76 o 
   8  10  10        3.67        4.60      1.78 o 
   0  11  10        0.35        2.39      1.96 o 
   1  11  10       20.20       20.23      3.50 o 
   2  11  10       61.61       59.50      6.77 o 
   3  11  10        5.81        4.56      1.58 o 
   4  11  10       23.34       23.03      3.35 o 
   5  11  10       30.01       25.84      3.79 o 
   6  11  10       30.21       32.54      4.67 o 
   7  11  10        0.71        3.28      1.41 o 
   8  11  10        3.40        4.24      2.47 o 
   0  12  10        0.83        4.40      2.29 o 
   1  12  10        3.54        3.48      1.43 o 
   2  12  10        0.76        2.61      1.44 o 
   3  12  10       10.43       12.37      2.32 o 
   4  12  10        2.38        3.16      1.35 o 
   5  12  10        8.59       11.22      1.97 o 
   6  12  10        6.05        5.63      1.84 o 
   0  13  10        0.43        1.79      1.66 o 
   1  13  10        7.27       10.47      2.16 o 
   2  13  10        2.74        3.34      1.18 o 
   3  13  10       10.22       11.02      2.51 o 
   4  13  10        8.89        8.36      1.84 o 
   5  13  10        8.01        7.60      1.93 o 
   0  14  10        0.89        2.09      1.55 o 
   1  14  10       18.30       22.46      3.44 o 
   2  14  10        4.07        4.57      1.56 o 
   3  14  10        7.26        8.00      2.26 o 
   1   0  11      296.13      288.95     14.39 o 
   2   0  11       66.63       65.27      3.36 o 
   3   0  11       39.59       42.68      3.55 o 
   4   0  11        0.03        1.65      1.76 o 
   5   0  11        0.05        2.06      2.27 o 
   6   0  11       43.31       39.00      7.43 o 
   7   0  11        0.50        3.40      2.26 o 
   8   0  11        5.92        7.82      3.65 o 
   9   0  11       31.63       28.37      6.51 o 
  10   0  11        0.05        2.86      2.07 o 
  11   0  11       10.59       12.40      5.54 o 
   0   1  11        5.51        3.82      2.38 o 
   1   1  11      164.09      141.11      6.06 o 
   2   1  11       11.04        8.87      1.68 o 
   3   1  11       15.14       23.94      3.03 o 
   4   1  11       45.69       48.81      5.59 o 
   5   1  11      127.59      134.97     11.45 o 
   6   1  11       11.17       12.13      2.35 o 
   7   1  11      129.21      141.02      7.26 o 
   8   1  11       20.77       20.94      3.58 o 
   9   1  11       45.18       44.13      6.79 o 
  10   1  11        1.27        4.80      2.17 o 
  11   1  11        0.76        2.52      1.58 o 
   0   2  11      210.59      228.43      9.14 o 
   1   2  11      394.44      390.06      8.17 o 
   2   2  11       84.30       75.49      2.82 o 
   3   2  11        3.40        2.82      0.76 o 
   4   2  11       12.47        9.57      1.63 o 
   5   2  11      108.02      113.97      8.50 o 
   6   2  11       69.60       68.77      7.56 o 
   7   2  11       12.23       10.29      2.41 o 
   8   2  11       15.50       18.74      3.32 o 
   9   2  11       45.16       37.23      6.52 o 
  10   2  11        0.60        1.92      1.66 o 
  11   2  11        5.17        5.42      2.17 o 
   0   3  11      562.03      633.46     15.50 o 
   1   3  11      220.22      228.48      6.19 o 
   2   3  11      112.50      107.86      7.37 o 
   3   3  11        0.90        1.48      0.63 o 
   4   3  11      192.09      193.59      4.64 o 
   5   3  11       41.12       39.65      3.86 o 
   6   3  11      311.82      323.29      8.65 o 
   7   3  11      106.56       94.63      7.48 o 
   8   3  11      131.35      138.46     10.44 o 
   9   3  11        4.20        4.24      1.70 o 
  10   3  11       21.62       22.37      4.43 o 
  11   3  11        7.03        6.01      2.13 o 
   0   4  11      608.10      638.34     17.45 o 
   1   4  11      190.34      186.92      4.70 o 
   2   4  11      116.31      117.40      3.66 o 
   3   4  11        8.22        8.25      1.45 o 
   4   4  11       62.22       55.29      3.27 o 
   5   4  11       40.96       39.09      4.64 o 
   6   4  11        7.02        6.01      1.13 o 
   7   4  11       13.34        8.93      2.04 o 
   8   4  11       13.30       12.62      2.53 o 
   9   4  11       26.02       23.39      3.85 o 
  10   4  11       12.61       11.86      3.07 o 
  11   4  11        0.49        2.39      1.84 o 
   0   5  11      130.37      127.80      5.72 o 
   1   5  11      172.67      173.69      5.40 o 
   2   5  11       64.00       59.90      4.19 o 
   3   5  11       22.00       24.09      3.31 o 
   4   5  11      605.00      594.22     12.83 o 
   5   5  11      183.01      164.19     13.50 o 
   6   5  11       50.22       53.91      5.37 o 
   7   5  11       14.90       13.30      2.71 o 
   8   5  11       43.44       43.02      6.20 o 
   9   5  11       20.15       19.40      4.23 o 
  10   5  11        2.79        2.67      1.39 o 
  11   5  11        6.61        6.91      3.75 o 
   0   6  11       84.19       97.58      9.28 o 
   1   6  11       24.18       23.13      2.78 o 
   2   6  11       36.56       40.30      4.62 o 
   3   6  11      166.13      159.15      4.90 o 
   4   6  11      233.08      234.00      6.94 o 
   5   6  11      112.37      116.01      4.54 o 
   6   6  11       47.77       43.42      6.22 o 
   7   6  11       38.61       43.04      6.30 o 
   8   6  11       22.38       25.94      4.44 o 
   9   6  11        6.13        8.98      3.33 o 
  10   6  11       10.38       10.45      3.05 o 
   0   7  11        5.05        6.97      1.74 o 
   1   7  11      151.01      160.86      4.78 o 
   2   7  11      251.59      239.78      6.64 o 
   3   7  11      177.44      186.71      6.08 o 
   4   7  11       52.29       52.22      4.99 o 
   5   7  11       17.12       17.89      2.92 o 
   6   7  11        7.02        6.80      1.75 o 
   7   7  11       54.62       44.82      7.37 o 
   8   7  11        2.58        4.36      2.73 o 
   9   7  11        9.10        9.64      2.82 o 
  10   7  11        1.22        2.83      1.88 o 
   0   8  11        6.90        6.54      2.08 o 
   1   8  11      142.84      145.26      5.09 o 
   2   8  11       16.20       12.09      2.05 o 
   3   8  11       74.96       81.78      7.00 o 
   4   8  11       87.63       89.87      7.08 o 
   5   8  11       51.45       53.67      5.97 o 
   6   8  11       34.16       34.41      4.79 o 
   7   8  11       12.08       13.44      3.07 o 
   8   8  11        0.48        2.68      1.52 o 
   9   8  11        4.25        3.05      1.58 o 
   0   9  11       14.84       11.34      2.34 o 
   1   9  11       14.88       13.19      2.13 o 
   2   9  11        0.65        3.33      1.43 o 
   3   9  11       24.77       20.86      2.92 o 
   4   9  11       66.54       64.35      7.09 o 
   5   9  11       10.65        7.50      1.69 o 
   6   9  11       18.70       23.96      3.50 o 
   7   9  11       14.70       17.24      3.21 o 
   8   9  11       12.87       14.65      3.05 o 
   9   9  11       12.20        8.96      2.46 o 
   0  10  11        5.97        7.67      2.46 o 
   1  10  11       27.91       27.79      3.89 o 
   2  10  11       40.64       40.41      5.04 o 
   3  10  11        9.29        8.18      1.92 o 
   4  10  11       40.98       39.28      5.02 o 
   5  10  11        7.09        6.45      1.49 o 
   6  10  11        0.50        2.25      1.27 o 
   7  10  11        5.80        6.94      2.15 o 
   8  10  11        2.19        4.59      1.69 o 
   0  11  11        7.41        5.72      2.39 o 
   1  11  11        4.99        4.99      1.55 o 
   2  11  11        7.56       10.52      2.41 o 
   3  11  11       12.24       10.96      2.15 o 
   4  11  11       22.52       24.28      3.78 o 
   5  11  11        4.34        4.08      1.38 o 
   6  11  11        3.40        3.58      1.43 o 
   7  11  11        4.92        5.06      1.58 o 
   0  12  11        0.02        2.38      2.17 o 
   1  12  11        3.49        6.02      1.76 o 
   2  12  11       45.35       53.05      6.93 o 
   3  12  11        2.16        2.93      1.28 o 
   4  12  11       13.30       12.07      2.58 o 
   5  12  11       11.44        8.96      2.20 o 
   6  12  11        8.31        8.03      2.21 o 
   0  13  11        0.97        2.74      1.64 o 
   1  13  11        4.15        5.02      1.40 o 
   2  13  11       11.93       12.42      2.49 o 
   3  13  11       29.73       31.15      4.43 o 
   4  13  11        9.74        9.19      1.93 o 
   0  14  11       17.91       24.60      5.63 o 
   1  14  11        3.34        4.25      1.30 o 
   2  14  11       10.55       11.42      2.18 o 
   0   0  12        7.49       20.60      8.84 o 
   1   0  12      356.18      376.30     22.64 o 
   2   0  12       69.07       65.63      7.66 o 
   3   0  12       14.51        9.76      1.71 o 
   4   0  12      114.60      122.25     16.02 o 
   5   0  12      155.30      143.53     11.18 o 
   6   0  12        1.56        3.69      2.70 o 
   7   0  12        2.16        5.04      2.36 o 
   8   0  12        0.78        2.45      1.67 o 
   9   0  12       58.24       51.76     10.33 o 
  10   0  12        4.84        5.47      2.58 o 
  11   0  12        0.67        2.46      2.90 o 
   0   1  12      940.43     1009.95     16.90 o 
   1   1  12      126.97      130.33      7.00 o 
   2   1  12        4.64        5.37      1.10 o 
   3   1  12       18.63       17.01      1.71 o 
   4   1  12       88.91      102.20      6.56 o 
   5   1  12       36.59       40.18      6.00 o 
   6   1  12        3.84        3.72      1.45 o 
   7   1  12       97.96       95.63      9.57 o 
   8   1  12       22.62       24.21      3.90 o 
   9   1  12       26.89       27.92      4.82 o 
  10   1  12        8.15       10.41      3.08 o 
  11   1  12        1.25        3.38      2.42 o 
   0   2  12       84.54       87.92      6.19 o 
   1   2  12      259.91      256.74      5.95 o 
   2   2  12       37.92       43.21      3.15 o 
   3   2  12      272.59      272.92      7.74 o 
   4   2  12       57.43       54.07      3.86 o 
   5   2  12       49.64       47.95      6.19 o 
   6   2  12       48.43       54.31      7.05 o 
   7   2  12       29.48       32.07      4.80 o 
   8   2  12       28.33       31.81      4.56 o 
   9   2  12       18.21       17.16      3.52 o 
  10   2  12       11.35        9.14      2.44 o 
  11   2  12        2.17        3.14      1.78 o 
   0   3  12        0.22        1.97      1.42 o 
   1   3  12       49.06       43.05      4.37 o 
   2   3  12      503.23      544.61     12.84 o 
   3   3  12       44.61       47.21      3.21 o 
   4   3  12      100.01       95.71      6.46 o 
   5   3  12       56.71       64.74      7.98 o 
   6   3  12      159.37      174.89     10.12 o 
   7   3  12        5.24        6.00      1.63 o 
   8   3  12       16.25       20.31      3.53 o 
   9   3  12       57.77       59.76      7.93 o 
  10   3  12       21.99       21.33      4.45 o 
  11   3  12        2.63        3.69      1.87 o 
   0   4  12      116.12      120.01      6.36 o 
   1   4  12      132.55      146.49      4.55 o 
   2   4  12       73.00       79.63      3.77 o 
   3   4  12      313.88      327.76      7.57 o 
   4   4  12       43.16       43.34      3.14 o 
   5   4  12      272.77      268.25      8.08 o 
   6   4  12       83.26       82.38      9.87 o 
   7   4  12       12.29       13.15      2.62 o 
   8   4  12       38.05       38.40      5.49 o 
   9   4  12        8.69        9.28      2.12 o 
  10   4  12       17.86       14.42      3.01 o 
   0   5  12      121.47      115.68      6.80 o 
   1   5  12       92.61       97.68      7.21 o 
   2   5  12      198.09      187.79      4.59 o 
   3   5  12        1.82        1.72      0.93 o 
   4   5  12       24.75       19.67      2.68 o 
   5   5  12       30.62       32.34      4.26 o 
   6   5  12        0.22        3.40      1.89 o 
   7   5  12       10.77       11.40      2.60 o 
   8   5  12        7.77        6.54      1.97 o 
   9   5  12       14.87       17.60      3.39 o 
  10   5  12        1.83        4.37      1.90 o 
   0   6  12        8.54       12.06      2.51 o 
   1   6  12      211.88      218.91      7.60 o 
   2   6  12      114.42      113.26      5.89 o 
   3   6  12       66.85       67.45      6.00 o 
   4   6  12       35.69       37.67      4.22 o 
   5   6  12       53.13       55.98      6.30 o 
   6   6  12       55.50       60.36      7.53 o 
   7   6  12       53.51       59.53      6.65 o 
   8   6  12       40.56       45.01      6.61 o 
   9   6  12        1.37        3.77      2.05 o 
  10   6  12       12.58       14.84      3.94 o 
   0   7  12        6.22        5.85      1.97 o 
   1   7  12      118.92      127.09      5.38 o 
   2   7  12      127.51      133.09      5.27 o 
   3   7  12        4.79        3.70      1.04 o 
   4   7  12       27.50       23.50      3.30 o 
   5   7  12      102.89       93.44      8.84 o 
   6   7  12       85.63       87.44      9.71 o 
   7   7  12        7.84        8.56      2.15 o 
   8   7  12        5.87        9.18      2.38 o 
   9   7  12        4.23        3.85      1.81 o 
   0   8  12        5.70        3.93      1.69 o 
   1   8  12        6.82        7.46      1.34 o 
   2   8  12       90.09       96.82      6.32 o 
   3   8  12       37.02       47.52      5.69 o 
   4   8  12        0.94        1.75      1.13 o 
   5   8  12        7.84        6.71      1.83 o 
   6   8  12       38.95       41.14      5.54 o 
   7   8  12        1.41        4.84      1.85 o 
   8   8  12        1.30        3.01      1.63 o 
   9   8  12        1.43        3.56      1.77 o 
   0   9  12        1.84        5.62      3.01 o 
   1   9  12       24.40       23.39      3.40 o 
   2   9  12        7.37        7.90      1.59 o 
   3   9  12       52.06       50.45      5.07 o 
   4   9  12       60.24       56.69      6.46 o 
   5   9  12       20.53       20.22      3.70 o 
   6   9  12        6.51        6.91      1.83 o 
   7   9  12        5.68        5.20      1.82 o 
   8   9  12        0.66        2.69      1.69 o 
   0  10  12        2.26        4.31      2.16 o 
   1  10  12       53.73       55.02      5.91 o 
   2  10  12       17.69       13.65      2.36 o 
   3  10  12       16.40       15.53      2.49 o 
   4  10  12       14.72       12.95      2.22 o 
   5  10  12       39.46       36.48      5.13 o 
   6  10  12        8.65       10.22      2.13 o 
   7  10  12        5.05        6.34      2.25 o 
   0  11  12       78.05       82.79     12.28 o 
   1  11  12       12.83       17.25      3.07 o 
   2  11  12        4.57        5.77      1.54 o 
   3  11  12        8.92       10.58      2.15 o 
   4  11  12       10.48        8.75      2.05 o 
   5  11  12        6.11        5.64      1.64 o 
   6  11  12       15.68       13.30      2.92 o 
   0  12  12        6.83        6.85      2.63 o 
   1  12  12        3.77        6.36      1.72 o 
   2  12  12        0.00        2.94      1.26 o 
   3  12  12        8.05        9.01      2.01 o 
   4  12  12       16.65       12.45      2.50 o 
   5  12  12        1.36        2.43      1.22 o 
   0  13  12        6.88        5.54      2.16 o 
   1  13  12        9.52        8.11      1.90 o 
   2  13  12       11.74       11.14      2.13 o 
   3  13  12        0.14        2.48      1.41 o 
   1   0  13        7.18        5.91      2.32 o 
   2   0  13       93.20       76.74      7.10 o 
   3   0  13       13.33       11.70      2.14 o 
   4   0  13       35.27       47.47      7.87 o 
   5   0  13        0.39        1.50      3.12 o 
   6   0  13        0.10        2.12      2.39 o 
   7   0  13        9.23        9.65      3.10 o 
   8   0  13        0.28        2.42      1.77 o 
   9   0  13        8.94       12.15      4.12 o 
  10   0  13        1.85        3.78      1.91 o 
   0   1  13        9.05        9.96      3.92 o 
   1   1  13       35.49       35.86      4.95 o 
   2   1  13       40.74       39.57      3.56 o 
   3   1  13       25.57       22.94      2.11 o 
   4   1  13       43.82       43.29      5.96 o 
   5   1  13      145.06      158.05      9.66 o 
   6   1  13       79.81       80.02      9.62 o 
   7   1  13       98.36       93.18     11.04 o 
   8   1  13       38.13       38.31      6.19 o 
   9   1  13        2.38        3.43      1.33 o 
  10   1  13        5.42        3.23      1.59 o 
   0   2  13        6.92        8.03      2.53 o 
   1   2  13      223.09      226.97      7.07 o 
   2   2  13      211.67      214.68      6.21 o 
   3   2  13       58.37       56.33      4.04 o 
   4   2  13       63.24       70.43      7.38 o 
   5   2  13       11.66       11.84      2.53 o 
   6   2  13        3.91        3.61      1.62 o 
   7   2  13       75.83       80.91     11.22 o 
   8   2  13       15.04       12.52      2.63 o 
   9   2  13        3.17        4.07      1.64 o 
  10   2  13        7.06        8.09      2.25 o 
   0   3  13       59.16       61.51      7.11 o 
   1   3  13      315.51      350.33      8.53 o 
   2   3  13        1.65        3.00      1.09 o 
   3   3  13      117.99      112.18      5.13 o 
   4   3  13      213.30      219.36      8.13 o 
   5   3  13       27.65       33.15      4.56 o 
   6   3  13        3.57        4.44      1.64 o 
   7   3  13       83.77       90.43      9.09 o 
   8   3  13        3.46        4.08      1.54 o 
   9   3  13       20.36       17.84      3.07 o 
  10   3  13        4.47        3.07      1.43 o 
   0   4  13       13.49       11.39      2.60 o 
   1   4  13       10.37       15.88      2.26 o 
   2   4  13      352.29      331.48     16.29 o 
   3   4  13      190.69      174.42      4.34 o 
   4   4  13       18.54       17.19      2.65 o 
   5   4  13       48.62       47.69      6.20 o 
   6   4  13       84.66       93.58      8.65 o 
   7   4  13       68.52       69.98      7.56 o 
   8   4  13       35.19       40.90      5.49 o 
   9   4  13        4.36        4.51      1.82 o 
  10   4  13        5.49        5.77      1.94 o 
   0   5  13      271.39      285.47      9.85 o 
   1   5  13       90.25       94.56      4.88 o 
   2   5  13      257.65      272.53      8.13 o 
   3   5  13      129.38      105.99     15.24 o 
   4   5  13      114.60      114.59      6.08 o 
   5   5  13        0.76        1.91      1.28 o 
   6   5  13       58.93       56.92      7.97 o 
   7   5  13       39.03       31.77      4.47 o 
   8   5  13        0.33        1.71      1.28 o 
   9   5  13        4.93        5.09      1.92 o 
  10   5  13        9.30        8.01      2.70 o 
   0   6  13        4.18        3.23      2.12 o 
   1   6  13       43.48       44.17      4.81 o 
   2   6  13       21.78       19.30      2.62 o 
   3   6  13       35.44       34.17      4.26 o 
   4   6  13      100.59      100.23      7.85 o 
   5   6  13        0.71        3.25      1.29 o 
   6   6  13       96.67       97.15      8.72 o 
   7   6  13        2.87        4.48      1.95 o 
   8   6  13        9.76       11.85      2.56 o 
   9   6  13       17.80       15.12      3.66 o 
   0   7  13       40.83       37.44      6.18 o 
   1   7  13       23.30       21.27      2.74 o 
   2   7  13        9.28        6.83      1.53 o 
   3   7  13      157.03      167.41      6.98 o 
   4   7  13       48.95       47.58      5.28 o 
   5   7  13       74.53       71.15      7.33 o 
   6   7  13       20.24       19.18      3.53 o 
   7   7  13        0.77        5.63      2.41 o 
   8   7  13       13.32       12.95      3.38 o 
   9   7  13        2.77        2.20      1.78 o 
   0   8  13        0.08        3.02      1.68 o 
   1   8  13       34.36       34.08      3.98 o 
   2   8  13       57.51       54.88      6.12 o 
   3   8  13       53.09       53.29      6.11 o 
   4   8  13       52.43       52.28      6.58 o 
   5   8  13       21.71       19.15      3.14 o 
   6   8  13       24.18       26.76      4.48 o 
   7   8  13       12.58       11.43      3.15 o 
   8   8  13        1.79        3.06      1.64 o 
   0   9  13       10.57        9.55      2.79 o 
   1   9  13        4.13        4.27      1.51 o 
   2   9  13        2.28        3.41      1.23 o 
   3   9  13       32.97       32.47      4.55 o 
   4   9  13       12.25        9.97      2.12 o 
   5   9  13       10.48        7.11      1.67 o 
   6   9  13        3.85        5.26      1.76 o 
   7   9  13       11.15        9.78      3.09 o 
   8   9  13        0.13        3.91      1.85 o 
   0  10  13        9.77       11.43      3.14 o 
   1  10  13       27.34       26.76      3.95 o 
   2  10  13        9.19        9.59      2.08 o 
   3  10  13       49.14       47.03      6.28 o 
   4  10  13        5.61        6.81      1.58 o 
   5  10  13        8.20        8.81      1.84 o 
   6  10  13        7.16        6.54      1.70 o 
   7  10  13        0.77        3.23      1.57 o 
   0  11  13        0.46        3.78      2.11 o 
   1  11  13        9.56       11.19      2.29 o 
   2  11  13       50.85       47.43      6.00 o 
   3  11  13        8.56        8.81      1.91 o 
   4  11  13        0.41        2.75      1.27 o 
   5  11  13       32.02       33.82      5.32 o 
   6  11  13        1.84        3.53      1.78 o 
   0  12  13        0.32        3.00      1.69 o 
   1  12  13        0.13        2.23      1.14 o 
   2  12  13        7.67        8.15      2.05 o 
   3  12  13       19.97       19.07      3.62 o 
   4  12  13       22.23       17.65      2.85 o 
   0  13  13        8.96       14.29      3.59 o 
   1  13  13        7.18        8.04      2.01 o 
   2  13  13        1.29        2.02      1.19 o 
   0   0  14        0.12        1.37      2.38 o 
   1   0  14       69.50       84.04     13.70 o 
   2   0  14      262.16      280.12     12.35 o 
   3   0  14      104.44       94.86      5.97 o 
   4   0  14      127.43      127.18     21.68 o 
   5   0  14       38.41       38.99      8.40 o 
   6   0  14       63.88       58.46     11.98 o 
   7   0  14       15.38       16.99      4.00 o 
   8   0  14        1.60        1.49      1.71 o 
   9   0  14        1.02        2.69      1.81 o 
  10   0  14        0.26        2.13      1.97 o 
   0   1  14      128.74      133.03     14.06 o 
   1   1  14       39.76       39.97      5.49 o 
   2   1  14      334.55      339.84     11.70 o 
   3   1  14       40.06       35.21      2.78 o 
   4   1  14       93.53       93.96      9.60 o 
   5   1  14       12.98       13.82      2.70 o 
   6   1  14       40.30       42.91      5.27 o 
   7   1  14      105.04      112.41      8.51 o 
   8   1  14       23.59       23.08      4.29 o 
   9   1  14        0.80        3.58      1.49 o 
  10   1  14        7.46        8.85      2.35 o 
   0   2  14       22.61       21.09      4.43 o 
   1   2  14       62.25       66.72      6.74 o 
   2   2  14      267.45      282.13      8.26 o 
   3   2  14       86.56       72.24      6.37 o 
   4   2  14       83.49       88.13     10.46 o 
   5   2  14       38.22       36.90      4.96 o 
   6   2  14       20.37       21.48      3.46 o 
   7   2  14        4.85        4.48      1.90 o 
   8   2  14        3.62        2.79      1.36 o 
   9   2  14        4.08        5.51      1.86 o 
  10   2  14       10.96        9.52      2.74 o 
   0   3  14        6.27        4.95      1.83 o 
   1   3  14        2.45        1.96      1.55 o 
   2   3  14       99.41       60.72     19.10 o 
   3   3  14       50.17       47.02      4.12 o 
   4   3  14       45.74       40.85      5.27 o 
   5   3  14       35.06       38.56      4.11 o 
   6   3  14        9.59       13.56      2.56 o 
   7   3  14       72.29       77.80      8.29 o 
   8   3  14       11.30       11.45      2.36 o 
   9   3  14        9.43        9.63      2.34 o 
  10   3  14        0.02        2.36      1.54 o 
   0   4  14       57.38       63.01      6.28 o 
   1   4  14       11.91       11.29      1.89 o 
   2   4  14       59.11       55.70      5.94 o 
   3   4  14       34.08       35.52      4.58 o 
   4   4  14       39.65       40.85      5.79 o 
   5   4  14       36.40       32.65      5.28 o 
   6   4  14       28.89       27.21      3.92 o 
   7   4  14       11.31       12.36      2.60 o 
   8   4  14       10.68       10.62      2.10 o 
   9   4  14       12.13       10.08      2.19 o 
   0   5  14        7.53        5.93      2.39 o 
   1   5  14       19.92       25.69      3.48 o 
   2   5  14       18.83       16.14      2.56 o 
   3   5  14        7.32        5.34      1.25 o 
   4   5  14        4.23        5.09      1.29 o 
   5   5  14       38.75       40.03      5.08 o 
   6   5  14       38.02       36.38      6.03 o 
   7   5  14       22.88       20.82      3.41 o 
   8   5  14        3.09        5.32      1.75 o 
   9   5  14        0.86        3.04      1.62 o 
   0   6  14       33.34       38.51      6.68 o 
   1   6  14       86.14       82.00      6.84 o 
   2   6  14       95.91       88.87      7.17 o 
   3   6  14       25.38       27.47      3.70 o 
   4   6  14       13.38       12.62      2.26 o 
   5   6  14       62.75       61.62      8.10 o 
   6   6  14        6.92        6.02      1.59 o 
   7   6  14       24.46       27.11      4.75 o 
   8   6  14        1.05        2.42      1.22 o 
   9   6  14        0.94        4.43      2.26 o 
   0   7  14       92.13      112.93      7.50 o 
   1   7  14       33.10       33.29      4.17 o 
   2   7  14      147.06      141.14      5.73 o 
   3   7  14       33.62       30.38      3.63 o 
   4   7  14       22.54       18.67      3.00 o 
   5   7  14       21.36       19.12      3.44 o 
   6   7  14       10.31        8.57      2.25 o 
   7   7  14        1.92        4.26      1.98 o 
   8   7  14       11.65       10.92      2.62 o 
   0   8  14       30.01       24.75      4.59 o 
   1   8  14       81.70       86.42      8.65 o 
   2   8  14       43.52       39.61      5.14 o 
   3   8  14        2.23        2.95      1.31 o 
   4   8  14        6.81        5.87      1.71 o 
   5   8  14        5.52        5.59      1.86 o 
   6   8  14       51.78       57.01      8.30 o 
   7   8  14        9.08        6.61      2.38 o 
   8   8  14        4.91        2.81      1.67 o 
   0   9  14        2.93        5.02      2.47 o 
   1   9  14       11.68       10.10      1.96 o 
   2   9  14       13.40       13.19      2.37 o 
   3   9  14       48.71       46.08      4.87 o 
   4   9  14        5.76        6.37      1.64 o 
   5   9  14        7.02        9.54      2.06 o 
   6   9  14        1.37        2.96      1.30 o 
   7   9  14        2.31        3.45      1.91 o 
   0  10  14        5.26        6.21      2.40 o 
   1  10  14        2.42        3.28      1.27 o 
   2  10  14        5.47        3.80      1.48 o 
   3  10  14       65.48       66.64      8.22 o 
   4  10  14        3.04        2.70      1.19 o 
   5  10  14        1.67        3.07      1.42 o 
   6  10  14        4.61        7.16      1.99 o 
   0  11  14        2.73        3.80      2.01 o 
   1  11  14        1.73        3.28      1.28 o 
   2  11  14       45.22       44.97      6.21 o 
   3  11  14        5.95        4.98      1.54 o 
   4  11  14        5.93        6.58      1.63 o 
   5  11  14        8.54        6.23      1.91 o 
   0  12  14       11.21       14.70      3.39 o 
   1  12  14        6.21        5.95      1.62 o 
   2  12  14       12.87       10.86      2.24 o 
   3  12  14       15.06       13.71      2.73 o 
   1   0  15       29.02       32.79      6.36 o 
   2   0  15       16.33       20.21      4.26 o 
   3   0  15        2.24        2.40      2.77 o 
   4   0  15       35.37       37.48      8.09 o 
   5   0  15       57.66       55.24      9.80 o 
   6   0  15       18.23       21.44      4.93 o 
   7   0  15        5.27        7.24      2.62 o 
   8   0  15        3.63        3.95      1.99 o 
   9   0  15        5.11        6.07      2.67 o 
   0   1  15        0.12        2.91      2.22 o 
   1   1  15        3.48        4.46      1.96 o 
   2   1  15       28.67       28.00      3.59 o 
   3   1  15       69.43       70.74      8.20 o 
   4   1  15        7.19        6.38      1.91 o 
   5   1  15       26.07       26.67      4.36 o 
   6   1  15        6.40        7.96      2.01 o 
   7   1  15       36.92       40.28      5.79 o 
   8   1  15        4.43        6.57      2.52 o 
   9   1  15       22.58       25.17      4.70 o 
   0   2  15       30.78       30.08      5.86 o 
   1   2  15      146.33      157.33      7.99 o 
   2   2  15       69.92       71.27      6.15 o 
   3   2  15       23.06       26.64      4.13 o 
   4   2  15        7.58        7.92      1.95 o 
   5   2  15       17.02       18.67      3.43 o 
   6   2  15       49.31       47.09      6.54 o 
   7   2  15       18.17       17.16      2.74 o 
   8   2  15       10.69       12.44      2.66 o 
   9   2  15       17.93       17.22      3.33 o 
   0   3  15      455.24      448.44     19.52 o 
   1   3  15        4.32        5.68      1.85 o 
   2   3  15       17.31       17.04      2.72 o 
   3   3  15       13.39       14.40      2.91 o 
   4   3  15       19.64       20.36      3.98 o 
   5   3  15       15.59       15.45      3.20 o 
   6   3  15        4.02        5.63      1.71 o 
   7   3  15       59.99       56.12      6.62 o 
   8   3  15        8.21        7.89      2.10 o 
   9   3  15       17.61       17.12      3.59 o 
   0   4  15       21.70       27.82      6.23 o 
   1   4  15      127.27      130.60      9.74 o 
   2   4  15       30.38       13.24      6.06 o 
   3   4  15       40.19       39.36      5.94 o 
   4   4  15        6.55       12.65      2.62 o 
   5   4  15       58.83       66.30      8.82 o 
   6   4  15       90.30      100.34      9.29 o 
   7   4  15        6.95        8.79      2.18 o 
   8   4  15        3.02        3.85      1.50 o 
   9   4  15       13.23       13.11      2.84 o 
   0   5  15        3.68        2.90      1.56 o 
   1   5  15       38.89       37.18      4.62 o 
   2   5  15      129.52      124.85      6.27 o 
   3   5  15       80.81       79.29      8.44 o 
   4   5  15       18.25       18.21      3.40 o 
   5   5  15       15.66       12.15      2.60 o 
   6   5  15       42.53       40.58      6.40 o 
   7   5  15        6.42        8.20      2.10 o 
   8   5  15       13.30       16.57      3.77 o 
   9   5  15        6.55        7.24      2.37 o 
   0   6  15        5.09        7.48      2.56 o 
   1   6  15       20.39       20.18      2.85 o 
   2   6  15      112.96      113.82      5.78 o 
   3   6  15        0.48        2.31      1.24 o 
   4   6  15       27.43       26.45      4.24 o 
   5   6  15       48.03       42.52      6.15 o 
   6   6  15       45.61       46.16      7.58 o 
   7   6  15        8.27        7.55      2.75 o 
   8   6  15        8.26        6.23      1.97 o 
   0   7  15       23.61       23.50      4.76 o 
   1   7  15        2.29        2.72      1.24 o 
   2   7  15       19.67       17.50      2.28 o 
   3   7  15       46.46       48.77      5.94 o 
   4   7  15       10.33       11.69      2.63 o 
   5   7  15        4.87        6.01      2.00 o 
   6   7  15       25.56       24.87      5.48 o 
   7   7  15       32.01       32.00      6.40 o 
   8   7  15        1.40        2.36      1.47 o 
   0   8  15        1.01        2.62      1.50 o 
   1   8  15       72.80       74.90      8.15 o 
   2   8  15        5.33        4.88      1.48 o 
   3   8  15       14.67       15.28      2.90 o 
   4   8  15        2.52        3.28      1.49 o 
   5   8  15        3.98        4.96      1.88 o 
   6   8  15        2.89        3.33      1.81 o 
   7   8  15        6.35        5.69      2.07 o 
   0   9  15        4.02        5.16      2.00 o 
   1   9  15        3.21        4.54      1.40 o 
   2   9  15       10.14        9.77      2.04 o 
   3   9  15        6.94        6.55      1.76 o 
   4   9  15        5.05        6.90      2.07 o 
   5   9  15       11.55        8.85      2.23 o 
   6   9  15        0.55        1.99      1.37 o 
   0  10  15        2.97        3.78      1.75 o 
   1  10  15       12.58        9.89      1.99 o 
   2  10  15        7.45        6.69      1.58 o 
   3  10  15        9.11        9.71      2.27 o 
   4  10  15        2.55        3.68      1.58 o 
   5  10  15        3.25        4.91      1.79 o 
   0  11  15       12.93       14.74      3.68 o 
   1  11  15        8.25        7.27      1.72 o 
   2  11  15        9.73       10.24      2.27 o 
   3  11  15       16.56       13.69      2.64 o 
   4  11  15        3.89        4.26      1.92 o 
   0  12  15        0.85        3.59      2.24 o 
   1  12  15        3.46        4.49      1.53 o 
   0   0  16       60.38       66.90     13.02 o 
   1   0  16       11.34       10.75      2.61 o 
   2   0  16       70.04       67.76      6.09 o 
   3   0  16        3.79        6.25      2.64 o 
   4   0  16       36.32       37.14      7.07 o 
   5   0  16       76.01       68.77     10.08 o 
   6   0  16       35.58       30.72      6.43 o 
   7   0  16        0.07        1.62      2.01 o 
   8   0  16        8.55        6.00      2.09 o 
   9   0  16        7.16        8.09      3.12 o 
   0   1  16      101.46      101.38      9.49 o 
   1   1  16       35.75       39.86      5.36 o 
   2   1  16        1.50        3.28      1.22 o 
   3   1  16       80.16       85.25      9.86 o 
   4   1  16       21.48       22.87      3.99 o 
   5   1  16        1.28        3.24      1.64 o 
   6   1  16        3.99        4.38      1.85 o 
   7   1  16        7.23        7.60      2.11 o 
   8   1  16        8.59        8.58      1.91 o 
   9   1  16        6.27        6.05      2.49 o 
   0   2  16        0.12        0.89      1.43 o 
   1   2  16      276.19      295.38      8.78 o 
   2   2  16       45.12       45.91      4.97 o 
   3   2  16       11.64       13.84      2.56 o 
   4   2  16       60.94       64.83      7.44 o 
   5   2  16        3.44        4.28      1.91 o 
   6   2  16       12.82       12.02      2.54 o 
   7   2  16       27.56       27.34      4.19 o 
   8   2  16        7.15       10.84      2.65 o 
   9   2  16       20.65       21.03      3.99 o 
   0   3  16       74.63       79.48     11.71 o 
   1   3  16       36.90       39.54      4.93 o 
   2   3  16      235.89      219.26      8.31 o 
   3   3  16        5.04        5.30      1.96 o 
   4   3  16        5.74        6.87      1.91 o 
   5   3  16        0.46        2.64      1.53 o 
   6   3  16       10.30       10.76      2.48 o 
   7   3  16       11.70       10.47      2.30 o 
   8   3  16       15.15       11.38      2.92 o 
   9   3  16       10.70        7.52      1.85 o 
   0   4  16       64.72       62.87      8.74 o 
   1   4  16       81.63       95.42      7.43 o 
   2   4  16        1.49        4.15      1.72 o 
   3   4  16       15.54       18.12      3.48 o 
   4   4  16        8.27        7.84      2.16 o 
   5   4  16       26.23       22.46      4.11 o 
   6   4  16        8.04        8.63      1.97 o 
   7   4  16       23.49       26.69      4.17 o 
   8   4  16       36.12       36.19      6.03 o 
   0   5  16       69.45       59.57      9.24 o 
   1   5  16       17.70       17.42      2.88 o 
   2   5  16       12.03        8.83      1.98 o 
   3   5  16       13.33       17.11      3.19 o 
   4   5  16       40.60       42.84      5.67 o 
   5   5  16       15.55       15.16      3.54 o 
   6   5  16       17.35       17.85      3.42 o 
   7   5  16        9.46        8.16      2.06 o 
   8   5  16       10.26        9.58      2.46 o 
   0   6  16        2.81        4.96      2.02 o 
   1   6  16       60.98       68.55      6.55 o 
   2   6  16        3.24        3.94      1.34 o 
   3   6  16       76.32       67.16      8.72 o 
   4   6  16        3.98        5.67      1.66 o 
   5   6  16       30.80       30.40      6.02 o 
   6   6  16       20.56       19.76      3.93 o 
   7   6  16        8.03        8.51      2.40 o 
   0   7  16       21.87       21.51      4.23 o 
   1   7  16       14.94       11.83      2.02 o 
   2   7  16       49.67       49.73      6.18 o 
   3   7  16        5.29        5.07      2.07 o 
   4   7  16       13.27       10.02      2.46 o 
   5   7  16       36.91       33.59      5.86 o 
   6   7  16        7.77        7.63      2.19 o 
   7   7  16        2.14        2.22      1.87 o 
   0   8  16        1.73        1.98      1.49 o 
   1   8  16        3.69        4.66      1.30 o 
   2   8  16        9.02        8.04      1.98 o 
   3   8  16       56.71       64.79      7.58 o 
   4   8  16        5.61        3.72      1.40 o 
   5   8  16        2.18        4.15      1.68 o 
   6   8  16       19.59       15.73      3.30 o 
   0   9  16        6.66        8.48      2.73 o 
   1   9  16       12.00       13.40      2.35 o 
   2   9  16       10.55        8.01      1.92 o 
   3   9  16        2.54        4.31      1.86 o 
   4   9  16        2.36        3.55      1.58 o 
   5   9  16        2.67        4.35      1.76 o 
   0  10  16        6.98        7.66      2.68 o 
   1  10  16       23.82       24.73      3.80 o 
   2  10  16       19.30       19.08      3.26 o 
   3  10  16        5.28        6.15      1.91 o 
   4  10  16        0.24        2.04      1.35 o 
   0  11  16        0.68        3.17      1.93 o 
   1  11  16        1.09        2.23      1.13 o 
   2  11  16        4.56        4.80      1.65 o 
   1   0  17        0.12        2.18      1.67 o 
   2   0  17        0.01        3.08      2.00 o 
   3   0  17       70.40       73.65     12.04 o 
   4   0  17       18.80       19.53      5.32 o 
   5   0  17       26.68       18.51      4.84 o 
   6   0  17        0.63        3.31      2.04 o 
   7   0  17        4.99        6.20      2.82 o 
   8   0  17        0.10        1.40      1.40 o 
   0   1  17       37.82       46.76      7.04 o 
   1   1  17       27.03       26.30      3.99 o 
   2   1  17       17.32       13.48      2.84 o 
   3   1  17       34.18       32.95      4.86 o 
   4   1  17        1.53        4.97      1.81 o 
   5   1  17       30.81       33.35      4.91 o 
   6   1  17       12.26       15.47      3.21 o 
   7   1  17       22.12       25.08      3.97 o 
   8   1  17        6.43        5.16      1.68 o 
   0   2  17       17.20       16.56      4.35 o 
   1   2  17       17.74       17.02      2.64 o 
   2   2  17       69.30       67.46      7.48 o 
   3   2  17       21.31       26.01      4.20 o 
   4   2  17        2.05        3.11      1.68 o 
   5   2  17       29.53       32.24      5.41 o 
   6   2  17       15.11       11.97      2.44 o 
   7   2  17        8.31        8.36      2.07 o 
   8   2  17        7.28        6.08      1.65 o 
   0   3  17      144.94      154.56     11.41 o 
   1   3  17       90.05       91.32      8.50 o 
   2   3  17       15.56       13.64      2.79 o 
   3   3  17       28.11       24.70      4.08 o 
   4   3  17       18.03       14.74      2.95 o 
   5   3  17        5.24        5.37      1.85 o 
   6   3  17        4.77        6.79      1.79 o 
   7   3  17       57.69       54.82      7.38 o 
   8   3  17        4.34        5.72      1.88 o 
   0   4  17       16.04       18.66      3.91 o 
   1   4  17        8.80       10.35      2.32 o 
   2   4  17      145.59      142.80     12.30 o 
   3   4  17        6.38        9.85      2.16 o 
   4   4  17        2.06        3.84      1.73 o 
   5   4  17        6.47        5.89      1.68 o 
   6   4  17       26.90       23.92      3.76 o 
   7   4  17        5.36        4.63      1.55 o 
   8   4  17        5.26        4.25      1.67 o 
   0   5  17       19.79       14.96      3.86 o 
   1   5  17       29.53       26.90      4.30 o 
   2   5  17       53.55       62.95      9.17 o 
   3   5  17       35.85       32.63      4.68 o 
   4   5  17        0.72        3.05      1.53 o 
   5   5  17        5.52        6.42      2.15 o 
   6   5  17       16.08       14.99      3.35 o 
   7   5  17       26.94       26.23      5.54 o 
   0   6  17       26.22       24.12      5.38 o 
   1   6  17       14.98       11.73      2.25 o 
   2   6  17       75.91       73.94      8.45 o 
   3   6  17       11.01       10.34      2.62 o 
   4   6  17        7.57        7.04      1.82 o 
   5   6  17        8.75       10.10      2.70 o 
   6   6  17       27.11       24.86      4.03 o 
   7   6  17        3.12        5.26      1.90 o 
   0   7  17        0.93        1.91      1.36 o 
   1   7  17        0.31        2.43      0.90 o 
   2   7  17        2.17        3.04      1.37 o 
   3   7  17       77.81       75.81     11.77 o 
   4   7  17        8.81       10.27      2.86 o 
   5   7  17        6.19        6.86      2.01 o 
   6   7  17        6.73        5.65      1.97 o 
   0   8  17        0.44        2.17      1.35 o 
   1   8  17        2.30        2.61      1.36 o 
   2   8  17       29.96       26.09      3.32 o 
   3   8  17        1.09        2.01      1.29 o 
   4   8  17        6.60        6.24      1.83 o 
   5   8  17        2.33        3.05      1.88 o 
   0   9  17        1.63        3.08      1.67 o 
   1   9  17        2.32        3.84      1.50 o 
   2   9  17       21.24       21.61      3.48 o 
   3   9  17       14.86       14.93      3.19 o 
   4   9  17        0.48        3.22      1.53 o 
   0  10  17        1.85        3.05      1.76 o 
   1  10  17        5.11        5.06      1.78 o 
   2  10  17        1.13        1.85      1.25 o 
   0   0  18        3.47        5.20      2.21 o 
   1   0  18        2.07        4.96      2.91 o 
   2   0  18       93.56       89.27     12.05 o 
   3   0  18       11.97       15.04      4.56 o 
   4   0  18       27.28       19.83      5.60 o 
   5   0  18       18.21       15.93      4.42 o 
   6   0  18       14.36       13.20      3.55 o 
   7   0  18       13.16       13.12      3.61 o 
   0   1  18       13.62       10.78      2.79 o 
   1   1  18       39.26       43.73      5.54 o 
   2   1  18       81.25       75.77      7.92 o 
   3   1  18       21.77       22.02      3.57 o 
   4   1  18       26.72       27.56      4.39 o 
   5   1  18        2.64        3.44      1.50 o 
   6   1  18        4.57        5.50      1.83 o 
   7   1  18       30.56       26.59      5.07 o 
   0   2  18        0.23        2.99      2.68 o 
   1   2  18       30.13       32.62      4.63 o 
   2   2  18       36.14       33.92      4.47 o 
   3   2  18       22.84       22.40      3.44 o 
   4   2  18        8.43        6.48      1.74 o 
   5   2  18        3.82        4.56      1.65 o 
   6   2  18       15.80       13.50      2.66 o 
   7   2  18       15.68       13.47      3.04 o 
   0   3  18       10.26        8.11      2.81 o 
   1   3  18        6.81        9.64      2.15 o 
   2   3  18        2.42        3.54      1.87 o 
   3   3  18        8.81        8.41      1.85 o 
   4   3  18        0.52        2.12      1.34 o 
   5   3  18        1.36        4.06      1.66 o 
   6   3  18        0.06        2.38      1.15 o 
   7   3  18       22.54       18.52      3.15 o 
   0   4  18       17.53       19.92      4.46 o 
   1   4  18       22.29       21.70      3.95 o 
   2   4  18       17.97       12.52      2.68 o 
   3   4  18        3.60        3.88      1.72 o 
   4   4  18        1.78        3.75      1.90 o 
   5   4  18        0.17        2.62      1.40 o 
   6   4  18       10.79        9.34      2.16 o 
   7   4  18        8.40        4.74      1.45 o 
   0   5  18        2.72        3.37      1.94 o 
   1   5  18       13.28       10.74      2.44 o 
   2   5  18        7.60        6.45      1.81 o 
   3   5  18        2.81        5.11      1.80 o 
   4   5  18        3.27        5.28      1.64 o 
   5   5  18        6.91        5.12      1.76 o 
   6   5  18        6.02        6.74      2.14 o 
   0   6  18       15.32       14.99      3.92 o 
   1   6  18        3.66        5.40      1.89 o 
   2   6  18        1.10        3.71      1.66 o 
   3   6  18        5.45        7.11      1.99 o 
   4   6  18        0.88        2.80      1.79 o 
   5   6  18        0.45        1.31      1.47 o 
   6   6  18        0.68        3.27      1.74 o 
   0   7  18        2.50        5.90      1.96 o 
   1   7  18        0.34        2.63      1.44 o 
   2   7  18       13.06       13.05      3.15 o 
   3   7  18        5.11        5.21      1.68 o 
   4   7  18        0.70        2.53      1.54 o 
   5   7  18       25.30       25.11      5.34 o 
   0   8  18        3.71        5.09      1.96 o 
   1   8  18       10.01        9.19      2.06 o 
   2   8  18       18.41       19.31      3.90 o 
   3   8  18       16.99       14.59      3.55 o 
   4   8  18       10.65        9.18      2.30 o 
   0   9  18        6.44        7.18      3.85 o 
   1   9  18        5.20        4.00      1.32 o 
   2   9  18        6.44        7.52      2.14 o 
   1   0  19        0.56        2.50      2.44 o 
   2   0  19       25.17       28.55      7.02 o 
   3   0  19        4.66        7.44      2.75 o 
   4   0  19        1.01        1.65      1.90 o 
   5   0  19        0.15        1.73      1.55 o 
   6   0  19        5.94        9.84      3.01 o 
   7   0  19        0.00        1.46      2.03 o 
   0   1  19      116.79      124.61     19.92 o 
   1   1  19       29.51       32.37      4.56 o 
   2   1  19       18.06       17.97      3.29 o 
   3   1  19       22.11       23.73      3.48 o 
   4   1  19        3.56        4.11      1.56 o 
   5   1  19        1.27        3.23      1.31 o 
   6   1  19        5.11        7.85      2.08 o 
   0   2  19       18.50       10.60      3.39 o 
   1   2  19       18.97       21.14      3.56 o 
   2   2  19       13.04       15.81      3.16 o 
   3   2  19        8.16        6.86      1.88 o 
   4   2  19        6.61        7.46      2.23 o 
   5   2  19       10.25        7.85      1.77 o 
   6   2  19       10.65       12.29      2.38 o 
   0   3  19       12.46        7.77      3.35 o 
   1   3  19        5.90        6.06      2.17 o 
   2   3  19       25.26       26.03      4.77 o 
   3   3  19        4.82        6.41      1.93 o 
   4   3  19        6.64        6.99      1.80 o 
   5   3  19        1.68        4.36      1.57 o 
   6   3  19        2.56        3.10      1.27 o 
   0   4  19        1.77        3.50      2.48 o 
   1   4  19       73.43       75.76      9.34 o 
   2   4  19       15.61       17.31      3.37 o 
   3   4  19       20.79       20.81      3.96 o 
   4   4  19        2.67        2.88      1.46 o 
   5   4  19       28.38       27.12      4.45 o 
   6   4  19        7.32        6.81      1.84 o 
   0   5  19        1.81        2.50      1.93 o 
   1   5  19        5.50        4.65      1.64 o 
   2   5  19       35.25       27.77      4.38 o 
   3   5  19       17.19       15.68      3.58 o 
   4   5  19        3.01        3.92      1.55 o 
   5   5  19        3.79        3.75      1.86 o 
   0   6  19        5.11        5.84      2.83 o 
   1   6  19        4.26        4.54      1.58 o 
   2   6  19       30.53       29.55      4.52 o 
   3   6  19        1.02        2.37      1.76 o 
   4   6  19        0.05        1.85      1.29 o 
   0   7  19        0.09        2.31      3.26 o 
   1   7  19       10.12        8.47      2.16 o 
   2   7  19        7.89        6.39      1.84 o 
   3   7  19       11.04       10.19      2.83 o 
   4   7  19        5.80        3.79      4.45 o 
   0   8  19        8.81       19.63      5.81 o 
   1   8  19        6.83        4.06      1.84 o 
   2   8  19        2.67        3.35      2.07 o 
   0   0  20       24.79       32.39      9.34 o 
   1   0  20        3.70        5.75      2.50 o 
   2   0  20       12.15       13.36      4.13 o 
   3   0  20        0.23        4.53      2.57 o 
   4   0  20        2.04        4.08      2.02 o 
   5   0  20        0.26        5.22      2.43 o 
   0   1  20        8.74        9.96      3.36 o 
   1   1  20       16.53       14.54      2.74 o 
   2   1  20       14.26       12.24      2.43 o 
   3   1  20        9.53        9.61      1.90 o 
   4   1  20        2.69        3.85      1.65 o 
   5   1  20        3.82        5.02      1.61 o 
   0   2  20        0.08        2.93      2.56 o 
   1   2  20       71.71       70.15      7.84 o 
   2   2  20       17.38       14.40      2.71 o 
   3   2  20        0.22        2.16      1.32 o 
   4   2  20        1.75        4.06      1.59 o 
   5   2  20        1.51        2.24      1.31 o 
   0   3  20        5.47        5.76      3.20 o 
   1   3  20       22.50       17.79      3.97 o 
   2   3  20        7.43        6.73      1.86 o 
   3   3  20       13.43       13.54      2.70 o 
   4   3  20        3.21        5.20      1.72 o 
   5   3  20        0.40        2.57      1.12 o 
   0   4  20        2.00        2.64      2.61 o 
   1   4  20        7.31        7.13      2.20 o 
   2   4  20       19.28       20.94      3.76 o 
   3   4  20        2.90        4.14      1.41 o 
   4   4  20        6.66        6.43      2.05 o 
   0   5  20       14.53       14.19      6.64 o 
   1   5  20        4.72        5.83      1.95 o 
   2   5  20        7.25        5.67      1.95 o 
   3   5  20        0.94        2.73      1.31 o 
   4   5  20       13.60       11.64      2.72 o 
   0   6  20        0.07        3.30      2.43 o 
   1   6  20        0.09        1.98      1.72 o 
   2   6  20        9.47        8.04      2.29 o 
   3   6  20        8.25        7.92      2.48 o 
   0   7  20        6.66       10.38      5.17 o 
   1   7  20        0.68        3.16      1.85 o 
   1   0  21        0.05        2.57      1.89 o 
   2   0  21        3.03        4.11      2.18 o 
   3   0  21       35.40       28.38      6.82 o 
   4   0  21        3.45        4.72      2.74 o 
   0   1  21       12.77        9.93      3.34 o 
   1   1  21       29.92       28.10      4.74 o 
   2   1  21       16.62       17.79      2.96 o 
   3   1  21        0.75        5.39      1.49 o 
   4   1  21        4.73        5.77      1.75 o 
   0   2  21        2.77        2.24      1.97 o 
   1   2  21       18.43       18.62      3.27 o 
   2   2  21        6.10        6.73      1.81 o 
   3   2  21        5.22        4.99      1.61 o 
   4   2  21        3.53        3.89      1.45 o 
   0   3  21        7.84        6.93      2.68 o 
   1   3  21       10.95        9.16      2.33 o 
   2   3  21        4.36        4.77      1.67 o 
   3   3  21        6.52        6.89      1.95 o 
   0   4  21       38.19       29.60      7.66 o 
   1   4  21        5.42        6.33      2.47 o 
   2   4  21       20.51       17.46      4.09 o 
   0   5  21        2.24        3.28      2.43 o 
   1   5  21       16.29       16.83      3.37 o 
   0   0  22       10.77       11.06      5.12 o 
   1   0  22        5.92        5.79      2.67 o 
   0   1  22        0.16        1.23      2.48 o 
   1   1  22        6.77        6.68      1.74 o 
   0   2  22       12.15       10.81      4.22 o 
                                                 
